# Supplementary material for: The OncoPPi network of cancer-focused protein–protein interactions to inform biological insights and therapeutic strategies
Source: Nat Commun. 2017 Feb 16;8:14356. doi: 10.1038/ncomms14356 (PMC5316855; doi:10.1038/ncomms14356)
Supplement: Supplementary Data 1 — Genes and Vector Library used in this study, Related to Figures 1, 2. The table includes a list of the cancer-associated genes in OncoPPi including the common names, HUGO, Ensemble, GeneID and UniprotID with Uniprot protein and entry name. Also included are the oncogene/tumor suppressor categorization, the insert source, the vector names used in these studies (including Gateway donor vector, GST-fusion-, and Venus-fusion vectors), the GO entry IDs, names and annotations, and the calculated alteration rates in lung adenocarcinoma (LUAD) and lung squamous cancer (LUSC) based on the provisional TCGA datasets. See Supplementary Note 1 in SI for header description. [file ncomms14356-s2.xlsx]

## Sheet: Sheet1
Supplementary Data 1. OncoPPi Genes and Vector Library, Related to Figures 1, 2
COMMON NAME	HGNC	HGNC_ID	ENSEMBL	GENEID	OGTM	UNIPROTKB	UNIPROT_ENTRY_NAME	UNIPROT_PROTEIN_NAMES	INSERT SOURCE	GST FUSION VECTOR	VENUS FUSION VECTOR	GO Cellular localization	LUAD LUAD ALT CASES	LUAD ALT PERCENT	LUAD AMP CASES	LUAD AMP PERCENT	LUAD DEL CASES	LUAD DEL PERCENT	LUAD LUAD MUT CASES	LUAD LUAD MUT PERCENT	LUAD OVEREXP CASES	LUAD OVEREXP PERCENT	LUAD UNDREXPR CASES	LUAD UNDREXPR PERCENT	LUSC LUSC ALT CASES	LUSC ALT PERCENT	LUSC AMP CASES	LUSC AMP PERCENT	LUSC DEL CASES	LUSC DEL PERCENT	LUSC LUSC MUT CASES	LUSC LUSC MUT PERCENT	LUSC OVEREXP CASES	LUSC OVEREXP PERCENT	LUSC UNDREXPR CASES	LUSC UNDREXPR PERCENT	COMMENTS
ABCB5	ABCB5	HGNC:46	ENSG00000004846	340273		Q2M3G0	ABCB5_HUMAN	ATP-binding cassette sub-family B member 5 (ABCB5 P-gp) (P-glycoprotein ABCB5)	DNASU(HsCD00353819)	pDEST27-GST-ABCB5	pFUW-Venus-FLAG-ABCB5	integral component of plasma membrane ; plasma membrane	34	15%	12	5%	2	1%	18	8%	3	1%	0	0%	27	0.15	6	0.03	1	0.01	14	0.08	8	0.04	0	0
AKT1	AKT1	HGNC:391	ENSG00000142208	207	Oncogene	P31749	AKT1_HUMAN	RAC-alpha serine/threonine-protein kinase (EC 2.7.11.1) (Protein kinase B) (PKB) (Protein kinase B alpha) (PKB alpha) (Proto-oncogene c-Akt) (RAC-PK-alpha)	Open Biosystems	pDEST27-GST-AKT1	pFUW-Venus-FLAG-AKT1	cell-cell junction ; ciliary basal body ; cytoplasm ; cytosol ; microtubule cytoskeleton ; mitochondrion ; nucleoplasm ; nucleus ; plasma membrane ; protein complex ; spindle	26	11%	3	1%	1	0%	2	1%	12	5%	9	4%	30	0.17	6	0.03	2	0.01	1	0.01	6	0.03	16	0.09
PRAS40	AKT1S1	HGNC:28426	ENSG00000204673	84335		Q96B36	AKTS1_HUMAN	Proline-rich AKT1 substrate 1 (40 kDa proline-rich AKT substrate)	Dr. Haian Fu's lab, Emory University	pDEST27-GST-PRAS40	pFUW-Venus-FLAG-PRAS40	cytoplasm ; cytosol ; nucleoplasm ; protein complex	11	5%	0	0%	0	0%	0	0%	10	4%	1	0%	14	0.08	2	0.01	0	0	1	0.01	10	0.06	3	0.02
ARAF	ARAF	HGNC:646	ENSG00000078061	369	Oncogene	P10398	ARAF_HUMAN	Serine/threonine-protein kinase A-Raf (EC 2.7.11.1) (Proto-oncogene A-Raf) (Proto-oncogene A-Raf-1) (Proto-oncogene Pks)	Dr. M. Meyerson's lab, Broad Institute	pDEST27-GST-ARAF	pFUW-Venus-FLAG-ARAF	intracellular	12	5%	0	0%	2	1%	5	2%	4	2%	4	2%	19	0.11	2	0.01	4	0.02	3	0.02	9	0.05	5	0.03
HIF1-B	ARNT	HGNC:700	ENSG00000143437	405		P27540	ARNT_HUMAN	Aryl hydrocarbon receptor nuclear translocator (ARNT protein) (Class E basic helix-loop-helix protein 2) (bHLHe2) (Dioxin receptor, nuclear translocator) (Hypoxia-inducible factor 1-beta) (HIF-1-beta) (HIF1-beta)	Open Biosystems	pDEST27-GST-HIF1B(aa 1-414)	pFUW-Venus-FLAG-HIF1B(aa 1-414)	cytoplasm ; nucleoplasm ; nucleus ; RNA polymerase II transcription factor complex	71	31%	37	16%	0	0%	3	1%	48	21%	2	1%	33	0.19	12	0.07	0	0	1	0.01	9	0.05	0	0	Fragment of amino acid residues 1 - 414 was used
AURKA	AURKA	HGNC:11393	ENSG00000087586	6790	Oncogene	O14965	AURKA_HUMAN	Aurora kinase A (EC 2.7.11.1) (Aurora 2) (Aurora/IPL1-related kinase 1) (ARK-1) (Aurora-related kinase 1) (hARK1) (Breast tumor-amplified kinase) (Serine/threonine-protein kinase 15) (Serine/threonine-protein kinase 6) (Serine/threonine-protein kinase aurora-A)	Dr. Haian Fu's lab, Emory University	pDEST27-GST-AURKA	pFUW-Venus-FLAG-AURKA	axon hillock ; centrosome ; chromosome passenger complex ; condensed nuclear chromosome, centromeric region ; cytosol ; germinal vesicle ; meiotic spindle ; microtubule ; microtubule cytoskeleton ; midbody ; mitotic spindle ; nucleus ; perinuclear region of cytoplasm ; pronucleus ; spindle ; spindle midzone ; spindle pole centrosome	33	14%	12	5%	0	0%	0	0%	24	10%	0	0%	19	0.11	1	0.01	0	0	1	0.01	8	0.04	0	0
BECN1	BECN1	HGNC:1034	ENSG00000126581	8678		Q14457	BECN1_HUMAN	Beclin-1 (Coiled-coil myosin-like BCL2-interacting protein) (Protein GT197)	Open Biosystems	pDEST27-GST-BECLIN	pFUW-Venus-FLAG-BECLIN	autophagosome ; cytoplasmic membrane-bounded vesicle ; endoplasmic reticulum ; endoplasmic reticulum membrane ; endosome ; endosome membrane ; extrinsic component of membrane ; mitochondrial membrane ; phagocytic vesicle ; phosphatidylinositol 3-kinase complex, class III ; phosphatidylinositol 3-kinase complex, class III, type I ; phosphatidylinositol 3-kinase complex, class III, type II ; pre-au…	25	11%	2	1%	0	0%	1	0%	22	10%	2	1%	21	0.12	1	0.01	2	0.01	2	0.01	30	0.17	9	0.05
BRAF	BRAF	HGNC:1097	ENSG00000157764	673	Oncogene	P15056	BRAF_HUMAN	Serine/threonine-protein kinase B-raf (EC 2.7.11.1) (Proto-oncogene B-Raf) (p94) (v-Raf murine sarcoma viral oncogene homolog B1)	Dr. Haian Fu's lab, Emory University	pDEST27-GST-BRAF	pFUW-Venus-FLAG-BRAF	cell body ; cytosol ; mitochondrion ; neuron projection ; nucleus ; plasma membrane	42	18%	6	3%	0	0%	22	10%	19	8%	0	0%	27	0.15	3	0.02	0	0	8	0.04	17	0.1	0	0
CBLB	CBLB	HGNC:1542	ENSG00000114423	868	Oncogene	Q13191	CBLB_HUMAN	E3 ubiquitin-protein ligase CBL-B (EC 6.3.2.-) (Casitas B-lineage lymphoma proto-oncogene b) (RING finger protein 56) (SH3-binding protein CBL-B) (Signal transduction protein CBL-B)	DNASU(HsCD00075989)	pDEST27-GST-CBLB	pFUW-Venus-FLAG-CBLB	cytoplasm ; cytosol ; nucleoplasm ; plasma membrane	18	8%	3	1%	0	0%	6	3%	12	5%	0	0%	37	0.21	21	0.12	1	0.01	7	0.04	9	0.05	0	0
CBLC	CBLC	HGNC:15961	ENSG00000142273	23624	Oncogene	Q9ULV8	CBLC_HUMAN	E3 ubiquitin-protein ligase CBL-C (EC 6.3.2.-) (RING finger protein 57) (SH3-binding protein CBL-3) (SH3-binding protein CBL-C) (Signal transduction protein CBL-C)	DNASU(HsCD00043260)	pDEST27-GST-CBLC	pFUW-Venus-FLAG-CBLC	extracellular exosome ; nucleus	24	10%	7	3%	0	0%	1	0%	19	8%	0	0%	17	0.1	6	0.03	0	0	0	0	21	0.12	0	0
CCND2	CCND2	HGNC:1583	ENSG00000118971	894		P30279	CCND2_HUMAN	G1/S-specific cyclin-D2	Harvard PlasmID Repository	pDEST27-GST-CCND2	pFUW-Venus-FLAG-CCND2	chromatin ; cyclin-dependent protein kinase holoenzyme complex ; cytosol ; nuclear membrane ; nucleolus ; nucleoplasm ; nucleus	13	6%	3	1%	5	2%	1	0%	4	2%	0	0%	26	0.15	11	0.06	0	0	3	0.02	15	0.08	0	0
CCNE1	CCNE1	HGNC:1589	ENSG00000105173	898		P24864	CCNE1_HUMAN	G1/S-specific cyclin-E1	DNASU (HsCD00045400)	pDEST27-GST-CCNE1	pFUW-Venus-FLAG-CCNE1	centrosome ; cyclin-dependent protein kinase holoenzyme complex ; cytosol ; nucleoplasm ; nucleus	20	9%	7	3%	1	0%	5	2%	11	5%	0	0%	25	0.14	14	0.08	1	0.01	3	0.02	11	0.06	0	0
CD44	CD44	HGNC:1681	ENSG00000026508	960		P16070	CD44_HUMAN	CD44 antigen (CDw44) (Epican) (Extracellular matrix receptor III) (ECMR-III) (GP90 lymphocyte homing/adhesion receptor) (HUTCH-I) (Heparan sulfate proteoglycan) (Hermes antigen) (Hyaluronate receptor) (Phagocytic glycoprotein 1) (PGP-1) (Phagocytic glycoprotein I) (PGP-I) (CD antigen CD44)	Open Biosystems	pDEST27-GST-CD44	pFUW-Venus-FLAG-CD44	basolateral plasma membrane ; cell surface ; cytoplasm ; external side of plasma membrane ; extracellular exosome ; focal adhesion ; Golgi apparatus ; integral component of plasma membrane ; macrophage migration inhibitory factor receptor complex ; plasma membrane	12	5%	3	1%	1	0%	1	0%	7	3%	0	0%	12	0.07	2	0.01	1	0.01	5	0.03	15	0.08	0	0
CDC42	CDC42	HGNC:1736	ENSG00000070831	998		P60953	CDC42_HUMAN	Cell division control protein 42 homolog (G25K GTP-binding protein)	Harvard PlasmID Repository	pDEST27-GST-CDC42	pFUW-Venus-FLAG-CDC42	apical part of cell ; cell-cell junction ; cytoplasm ; cytoplasmic ribonucleoprotein granule ; cytosol ; endoplasmic reticulum membrane ; extracellular exosome ; filopodium ; focal adhesion ; Golgi membrane ; leading edge membrane ; membrane ; microtubule organizing center ; midbody ; mitotic spindle ; myelin sheath ; neuronal cell body ; neuron projection ; plasma membrane ; secretory granule ; …	21	9%	2	1%	1	0%	1	0%	18	8%	0	0%	13	0.07	0	0	0	0	1	0.01	14	0.08	0	0
CDK4	CDK4	HGNC:1773	ENSG00000135446	1019	Oncogene	P11802	CDK4_HUMAN	Cyclin-dependent kinase 4 (EC 2.7.11.22) (Cell division protein kinase 4) (PSK-J3)	Dr. Haian Fu's lab, Emory University	pDEST27-GST-CDK4	pFUW-Venus-FLAG-CDK4	bicellular tight junction ; chromatin ; cyclin-dependent protein kinase holoenzyme complex ; cytosol ; nuclear membrane ; nucleolus ; nucleoplasm ; nucleus ; perinuclear region of cytoplasm ; transcription factor complex	39	17%	14	6%	0	0%	2	1%	33	14%	0	0%	24	0.13	1	0.01	0	0	0	0	4	0.02	0	0
CDK6	CDK6	HGNC:1777	ENSG00000105810	1021	Oncogene	Q00534	CDK6_HUMAN	Cyclin-dependent kinase 6 (EC 2.7.11.22) (Cell division protein kinase 6) (Serine/threonine-protein kinase PLSTIRE)	Open Biosystems	pDEST27-GST-CDK6	pFUW-Venus-FLAG-CDK6	centrosome ; cyclin-dependent protein kinase holoenzyme complex ; cytoplasm ; cytosol ; nucleoplasm ; nucleus ; ruffle	21	9%	7	3%	0	0%	1	0%	15	7%	0	0%	18	0.1	10	0.06	0	0	0	0	12	0.07	0	0
CDKN2A	CDKN2A	HGNC:1787	ENSG00000147889	1029	Tumor suppressor	P42771	CD2A1_HUMAN	Cyclin-dependent kinase inhibitor 2A, isoforms 1/2/3 (Cyclin-dependent kinase 4 inhibitor A) (CDK4I) (Multiple tumor suppressor 1) (MTS-1) (p16-INK4a) (p16-INK4) (p16INK4A)	Harvard PlasmID Repository	pDEST27-GST-CDKN2A	pFUW-Venus-FLAG-CDKN2A	cytoplasm ; cytosol ; nucleus ; senescence-associated heterochromatin focus	58	25%	0	0%	45	20%	9	4%	4	2%	0	0%	84	0.47	1	0.01	53	0.3	25	0.14	23	0.13	0	0
CDKN2B	CDKN2B	HGNC:1788	ENSG00000147883	1030	Tumor suppressor	P42772	CDN2B_HUMAN	Cyclin-dependent kinase 4 inhibitor B (Multiple tumor suppressor 2) (MTS-2) (p14-INK4b) (p15-INK4b) (p15INK4B)	Open Biosystems	pDEST27-GST-CDKN2B	pFUW-Venus-FLAG-CDKN2B	cytoplasm ; cytosol ; nucleoplasm ; nucleus	51	22%	0	0%	43	19%	0	0%	8	3%	0	0%	59	0.33	1	0.01	53	0.3	1	0.01	13	0.07	0	0
CDKN2C	CDKN2C	HGNC:1789	ENSG00000123080	1031	Tumor suppressor	P42773	CDN2C_HUMAN	Cyclin-dependent kinase 4 inhibitor C (Cyclin-dependent kinase 6 inhibitor) (p18-INK4c) (p18-INK6)	Open Biosystems	pDEST27-GST-CDKN2C	pFUW-Venus-FLAG-CDKN2C	cytoplasm ; cytosol ; nucleus	10	4%	3	1%	3	1%	0	0%	4	2%	0	0%	8	0.04	1	0.01	0	0	1	0.01	8	0.04	0	0
CTNNB1	CTNNB1	HGNC:2514	ENSG00000168036	1499		P35222	CTNB1_HUMAN	Catenin beta-1 (Beta-catenin)	DNASU(HsCD00079878)	pDEST27-GST-CTNNB1	pFUW-Venus-FLAG-CTNNB1	adherens junction ; apical part of cell ; basolateral plasma membrane ; beta-catenin destruction complex ; beta-catenin-TCF7L2 complex ; bicellular tight junction ; catenin complex ; cell-cell adherens junction ; cell-cell junction ; cell cortex ; cell junction ; cell periphery ; centrosome ; cytoplasm ; cytosol ; extracellular exosome ; fascia adherens ; focal adhesion ; lamellipodium ; lateral …	18	8%	1	0%	0	0%	9	4%	9	4%	0	0%	11	0.06	0	0	1	0.01	4	0.02	4	0.02	0	0
DACH1	DACH1	HGNC:2663	ENSG00000276644	1602		Q9UI36	DACH1_HUMAN	Dachshund homolog 1 (Dach1)	DNASU(HsCD00294882)	pDEST27-GST-DACH1	pFUW-Venus-FLAG-DACH1	cytoplasm ; intracellular membrane-bounded organelle ; nucleolus ; nucleoplasm ; nucleus ; transcription factor complex	17	7%	1	0%	2	1%	10	4%	4	2%	0	0%	18	0.1	1	0.01	2	0.01	6	0.03	6	0.03	0	0
E2F1	E2F1	HGNC:3113	ENSG00000101412	1869		Q01094	E2F1_HUMAN	Transcription factor E2F1 (E2F-1) (PBR3) (Retinoblastoma-associated protein 1) (RBAP-1) (Retinoblastoma-binding protein 3) (RBBP-3) (pRB-binding protein E2F-1)	Harvard PlasmID Repository	pDEST27-GST-E2F1(aa 109-437)	pFUW-Venus-FLAG-E2F1(aa 109-437)	cytoplasm ; nucleoplasm ; nucleus ; Rb-E2F complex	22	10%	4	2%	0	0%	1	0%	19	8%	0	0%	21	0.12	7	0.04	0	0	2	0.01	7	0.04	0	0	Fragment of amino acid residues 109 - 437 was used
EGFR	EGFR	HGNC:3236	ENSG00000146648	1956	Oncogene	P00533	EGFR_HUMAN	Epidermal growth factor receptor (EC 2.7.10.1) (Proto-oncogene c-ErbB-1) (Receptor tyrosine-protein kinase erbB-1)	Addgene (#23935)	pDEST27-GST-EGFR	pFUW-Venus-FLAG-EGFR	basolateral plasma membrane ; cell surface ; cytoplasm ; early endosome membrane ; endocytic vesicle ; endoplasmic reticulum membrane ; endosome ; endosome membrane ; extracellular space ; focal adhesion ; Golgi membrane ; integral component of membrane ; membrane ; membrane raft ; multivesicular body, internal vesicle lumen ; nuclear membrane ; nucleus ; perinuclear region of cytoplasm ; plasma …	60	26%	16	7%	1	0%	33	14%	38	17%	0	0%	20	0.11	14	0.08	1	0.01	6	0.03	10	0.06	0	0
EPHA2	EPHA2	HGNC:3386	ENSG00000142627	1969	Oncogene	P29317	EPHA2_HUMAN	Ephrin type-A receptor 2 (EC 2.7.10.1) (Epithelial cell kinase) (Tyrosine-protein kinase receptor ECK)	DNASU(HsCD00076109)	pDEST27-GST-EPHA2	pFUW-Venus-FLAG-EPHA2	cell surface ; focal adhesion ; integral component of plasma membrane ; intracellular ; lamellipodium membrane ; leading edge membrane ; plasma membrane ; ruffle membrane	13	6%	4	2%	1	0%	2	1%	6	3%	0	0%	9	0.05	0	0	0	0	2	0.01	14	0.08	0	0
ERBB2	ERBB2	HGNC:3430	ENSG00000141736	2064	Oncogene	P04626	ERBB2_HUMAN	Receptor tyrosine-protein kinase erbB-2 (EC 2.7.10.1) (Metastatic lymph node gene 19 protein) (MLN 19) (Proto-oncogene Neu) (Proto-oncogene c-ErbB-2) (Tyrosine kinase-type cell surface receptor HER2) (p185erbB2) (CD antigen CD340)	Harvard PlasmID Repository	pDEST27-GST-ERBB2	pFUW-Venus-FLAG-ERBB2	apical plasma membrane ; basolateral plasma membrane ; cytoplasm ; cytoplasmic vesicle ; endosome membrane ; integral component of membrane ; myelin sheath ; nucleus ; perinuclear region of cytoplasm ; plasma membrane ; receptor complex	31	13%	6	3%	0	0%	6	3%	27	12%	0	0%	15	0.08	5	0.03	1	0.01	2	0.01	14	0.08	0	0
FGFR4	FGFR4	HGNC:3691	ENSG00000160867	2264	Oncogene	P22455	FGFR4_HUMAN	Fibroblast growth factor receptor 4 (FGFR-4) (EC 2.7.10.1) (CD antigen CD334)	DNASU(HsCD00045475)	pDEST27-GST-FGFR4	pFUW-Venus-FLAG-FGFR4	cytoplasm ; endoplasmic reticulum ; endosome ; extracellular region ; Golgi apparatus ; integral component of plasma membrane ; nucleoplasm ; plasma membrane ; transport vesicle	19	8%	5	2%	1	0%	3	1%	10	4%	0	0%	10	0.06	1	0.01	4	0.02	2	0.01	7	0.04	0	0
FOXO1	FOXO1	HGNC:3819	ENSG00000150907	2308		Q12778	FOXO1_HUMAN	Forkhead box protein O1 (Forkhead box protein O1A) (Forkhead in rhabdomyosarcoma)	Dr. Carlos Moreno's lab, Emory University	pDEST27-GST-FOXO1	pFUW-Venus-FLAG-FOXO1	cytoplasm ; cytosol ; mitochondrion ; nucleoplasm ; nucleus	10	4%	1	0%	2	1%	1	0%	6	3%	0	0%	3	0.02	0	0	2	0.01	0	0	11	0.06	0	0
FZR1	FZR1	HGNC:24824	ENSG00000105325	51343		Q9UM11	FZR_HUMAN	Fizzy-related protein homolog (Fzr) (CDC20-like protein 1) (Cdh1/Hct1 homolog) (hCDH1)	DNASU(HsCD00042756)	pDEST27-GST-FZR1	pFUW-Venus-FLAG-FZR1	cytosol ; nuclear membrane ; nucleoplasm	14	6%	0	0%	2	1%	3	1%	4	2%	5	2%	12	0.07	1	0.01	1	0.01	0	0	4	0.02	5	0.03
GLIS1	GLIS1	HGNC:29525	ENSG00000174332	148979		Q8NBF1	GLIS1_HUMAN	Zinc finger protein GLIS1 (GLI-similar 1)	DNASU(HsCD00329767)	pDEST27-GST-GLIS1	pFUW-Venus-FLAG-GLIS1	nucleus	12	5%	3	1%	0	0%	4	2%	5	2%	0	0%	7	0.04	2	0.01	0	0	2	0.01	1	0.01	0	0
GLIS2	GLIS2	HGNC:29450	ENSG00000126603	84662		Q9BZE0	GLIS2_HUMAN	Zinc finger protein GLIS2 (GLI-similar 2) (Neuronal Krueppel-like protein)	DNASU(HsCD00080134)	pDEST27-GST-GLIS2	pFUW-Venus-FLAG-GLIS2	cytoplasm ; nuclear speck ; nucleus	19	8%	1	0%	0	0%	2	1%	17	7%	0	0%	8	0.04	2	0.01	1	0.01	1	0.01	5	0.03	0	0
GRM1	GRM1	HGNC:4593	ENSG00000152822	2911		Q13255	GRM1_HUMAN	Metabotropic glutamate receptor 1 (mGluR1)	DNASU(HsCD00082666)	pDEST27-GST-GRM1	pFUW-Venus-FLAG-GRM1	cytosol ; dendrite ; G-protein coupled receptor dimeric complex ; G-protein coupled receptor homodimeric complex ; integral component of plasma membrane ; nucleus ; plasma membrane ; postsynaptic density	25	11%	0	0%	5	2%	20	9%	0	0%	0	0%	17	0.1	0	0	0	0	12	0.07	3	0.02	0	0
HGF	HGF	HGNC:4893	ENSG00000019991	3082		P14210	HGF_HUMAN	Hepatocyte growth factor (Hepatopoietin-A) (Scatter factor) (SF) [Cleaved into: Hepatocyte growth factor alpha chain; Hepatocyte growth factor beta chain]	DNASU(HsCD00286803) PCR	pDEST27-GST-HGF(aa 33-728)	pFUW-Venus-FLAG-HGF(aa 33-728)	extracellular region ; extracellular space ; membrane ; platelet alpha granule lumen	27	12%	5	2%	1	0%	20	9%	2	1%	0	0%	15	0.08	3	0.02	0	0	10	0.06	4	0.02	0	0	Fragment of amino acid residues 33 - 728 was used
HIF1-A	HIF1A	HGNC:4910	ENSG00000100644	3091	Oncogene	Q16665	HIF1A_HUMAN	Hypoxia-inducible factor 1-alpha (HIF-1-alpha) (HIF1-alpha) (ARNT-interacting protein) (Basic-helix-loop-helix-PAS protein MOP1) (Class E basic helix-loop-helix protein 78) (bHLHe78) (Member of PAS protein 1) (PAS domain-containing protein 8)	Open Biosystems	pDEST27-GST-HIF1A	pFUW-Venus-FLAG-HIF1A	cytoplasm ; cytosol ; motile cilium ; nuclear speck ; nucleolus ; nucleoplasm ; nucleus ; RNA polymerase II transcription factor complex ; transcription factor complex	13	6%	1	0%	0	0%	1	0%	11	5%	0	0%	9	0.05	0	0	1	0.01	1	0.01	5	0.03	0	0
H-RAS	HRAS	HGNC:5173	ENSG00000174775	3265	Oncogene	P01112	RASH_HUMAN	GTPase HRas (H-Ras-1) (Ha-Ras) (Transforming protein p21) (c-H-ras) (p21ras) [Cleaved into: GTPase HRas, N-terminally processed]	Harvard PlasmID Repository	pDEST27-GST-HRAS	pFUW-Venus-FLAG-HRAS	cytoplasm ; cytosol ; Golgi apparatus ; Golgi membrane ; nucleus ; perinuclear region of cytoplasm ; plasma membrane	10	4%	0	0%	1	0%	1	0%	9	4%	0	0%	12	0.07	0	0	2	0.01	5	0.03	3	0.02	0	0
IGF1R	IGF1R	HGNC:5465	ENSG00000140443	3480		P08069	IGF1R_HUMAN	Insulin-like growth factor 1 receptor (EC 2.7.10.1) (Insulin-like growth factor I receptor) (IGF-I receptor) (CD antigen CD221) [Cleaved into: Insulin-like growth factor 1 receptor alpha chain; Insulin-like growth factor 1 receptor beta chain]	Harvard PlasmID Repository	pDEST27-GST-IGF1R	pFUW-Venus-FLAG-IGF1R	caveola ; integral component of plasma membrane ; intracellular membrane-bounded organelle ; membrane ; neuron projection ; plasma membrane ; receptor complex	19	8%	4	2%	1	0%	3	1%	14	6%	0	0%	16	0.09	8	0.04	0	0	1	0.01	7	0.04	0	0
GCN5	KAT2A	HGNC:4201	ENSG00000108773	2648		Q92830	KAT2A_HUMAN	Histone acetyltransferase KAT2A (EC 2.3.1.48) (General control of amino acid synthesis protein 5-like 2) (Histone acetyltransferase GCN5) (HsGCN5) (Lysine acetyltransferase 2A) (STAF97)	Harvard PlasmID Repository	pDEST27-GST-GCN5	pFUW-Venus-FLAG-GCN5	Ada2/Gcn5/Ada3 transcription activator complex ; extracellular space ; mitotic spindle ; nuclear chromatin ; nucleoplasm ; STAGA complex ; transcription factor TFTC complex	4	2%	1	0%	0	0%	0	0%	4	2%	0	0%	7	0.04	1	0.01	2	0.01	1	0.01	5	0.03	0	0
KDELR2	KDELR2	HGNC:6305	ENSG00000136240	11014		P33947	ERD22_HUMAN	ER lumen protein-retaining receptor 2 (ERD2-like protein 1) (ELP-1) (KDEL endoplasmic reticulum protein retention receptor 2) (KDEL receptor 2)	DNASU(HsCD00044931)	pDEST27-GST-KDELR2	pFUW-Venus-FLAG-KDELR2	cis-Golgi network ; endoplasmic reticulum ; endoplasmic reticulum membrane ; extracellular exosome ; Golgi apparatus ; integral component of membrane	55	24%	12	5%	1	0%	0	0%	49	21%	0	0%	37	0.21	3	0.02	0	0	1	0.01	8	0.04	0	0
KEAP1	KEAP1	HGNC:23177	ENSG00000079999	9817		Q14145	KEAP1_HUMAN	Kelch-like ECH-associated protein 1 (Cytosolic inhibitor of Nrf2) (INrf2) (Kelch-like protein 19)	DNASU(HsCD00045656)	pDEST27-GST-KEAP1	pFUW-Venus-FLAG-KEAP1	actin filament ; cell-cell adherens junction ; Cul3-RING ubiquitin ligase complex ; cytoplasm ; cytosol ; endoplasmic reticulum ; focal adhesion ; microtubule organizing center ; midbody ; mitochondrion ; nucleoplasm	48	21%	0	0%	4	2%	40	17%	7	3%	8	3%	41	0.23	3	0.02	0	0	22	0.12	3	0.02	1	0.01
K-RAS	KRAS	HGNC:6407	ENSG00000133703	3845	Oncogene	P01116	RASK_HUMAN	GTPase KRas (K-Ras 2) (Ki-Ras) (c-K-ras) (c-Ki-ras) [Cleaved into: GTPase KRas, N-terminally processed]	DNASU(HsCD00042666)	pDEST27-GST-KRAS-B	pFUW-Venus-FLAG-KRAS-B	cytoplasm ; cytosol ; extrinsic component of cytoplasmic side of plasma membrane ; focal adhesion ; membrane ; membrane raft ; mitochondrion ; plasma membrane	87	38%	14	6%	1	0%	75	33%	24	10%	0	0%	32	0.18	8	0.04	0	0	2	0.01	36	0.2	0	0
LATS2	LATS2	HGNC:6515	ENSG00000150457	26524	Tumor suppressor	Q9NRM7	LATS2_HUMAN	Serine/threonine-protein kinase LATS2 (EC 2.7.11.1) (Kinase phosphorylated during mitosis protein) (Large tumor suppressor homolog 2) (Serine/threonine-protein kinase kpm) (Warts-like kinase)	DNASU(HsCD00353973)	pDEST27-GST-LATS2	pFUW-Venus-FLAG-LATS2	cytoplasm ; cytosol ; microtubule organizing center ; nucleus ; spindle pole	17	7%	0	0%	4	2%	6	3%	7	3%	1	0%	5	0.03	0	0	2	0.01	2	0.01	21	0.12	0	0
MKK3	MAP2K3	HGNC:6843	ENSG00000034152	5606		P46734	MP2K3_HUMAN	Dual specificity mitogen-activated protein kinase kinase 3 (MAP kinase kinase 3) (MAPKK 3) (EC 2.7.12.2) (MAPK/ERK kinase 3) (MEK 3) (Stress-activated protein kinase kinase 2) (SAPK kinase 2) (SAPKK-2) (SAPKK2)	Open Biosystems	pDEST27-GST-MKK3B	pFUW-Venus-FLAG-MKK3B	cytoplasm ; cytosol ; membrane ; nucleoplasm	24	10%	0	0%	2	1%	7	3%	10	4%	5	2%	16	0.09	5	0.03	3	0.02	3	0.02	29	0.16	1	0.01
MKK5	MAP2K5	HGNC:6845	ENSG00000137764	5607		Q13163	MP2K5_HUMAN	Dual specificity mitogen-activated protein kinase kinase 5 (MAP kinase kinase 5) (MAPKK 5) (EC 2.7.12.2) (MAPK/ERK kinase 5) (MEK 5)	Open Biosystems	pDEST27-GST-MKK5	pFUW-Venus-FLAG-MKK5	cytosol ; intracellular ; nucleus ; spindle	14	6%	2	1%	0	0%	1	0%	6	3%	5	2%	19	0.11	2	0.01	0	0	1	0.01	1	0.01	4	0.02
MKK6	MAP2K6	HGNC:6846	ENSG00000108984	5608		P52564	MP2K6_HUMAN	Dual specificity mitogen-activated protein kinase kinase 6 (MAP kinase kinase 6) (MAPKK 6) (EC 2.7.12.2) (MAPK/ERK kinase 6) (MEK 6) (Stress-activated protein kinase kinase 3) (SAPK kinase 3) (SAPKK-3) (SAPKK3)	Open Biosystems	pDEST27-GST-MKK6	pFUW-Venus-FLAG-MKK6	cytoplasm ; cytoskeleton ; cytosol ; nucleoplasm	21	9%	7	3%	1	0%	2	1%	12	5%	0	0%	19	0.11	8	0.04	0	0	2	0.01	9	0.05	0	0
ASK1	MAP3K5	HGNC:6857	ENSG00000197442	4217		Q99683	M3K5_HUMAN	Mitogen-activated protein kinase kinase kinase 5 (EC 2.7.11.25) (Apoptosis signal-regulating kinase 1) (ASK-1) (MAPK/ERK kinase kinase 5) (MEK kinase 5) (MEKK 5)	Dr. Haian Fu's lab, Emory University	pDEST27-GST-ASK1-kc	pSCM167-Venus-FLAG-ASK1	cytosol ; IRE1-TRAF2-ASK1 complex ; protein kinase complex	19	8%	0	0%	5	2%	5	2%	9	4%	0	0%	7	0.04	1	0.01	0	0	4	0.02	13	0.07	0	0
P38	MAPK14	HGNC:6876	ENSG00000112062	1432		Q16539	MK14_HUMAN	Mitogen-activated protein kinase 14 (MAP kinase 14) (MAPK 14) (EC 2.7.11.24) (Cytokine suppressive anti-inflammatory drug-binding protein) (CSAID-binding protein) (CSBP) (MAP kinase MXI2) (MAX-interacting protein 2) (Mitogen-activated protein kinase p38 alpha) (MAP kinase p38 alpha) (Stress-activated protein kinase 2a) (SAPK2a)	Open Biosystems	pDEST27-GST-P38	pFUW-Venus-FLAG-P38	cytoplasm ; cytosol ; extracellular exosome ; mitochondrion ; nucleoplasm ; nucleus ; spindle pole	41	18%	8	3%	0	0%	4	2%	28	12%	5	2%	20	0.11	1	0.01	0	0	1	0.01	10	0.06	2	0.01
MDM2	MDM2	HGNC:6973	ENSG00000135679	4193	Oncogene	Q00987	MDM2_HUMAN	E3 ubiquitin-protein ligase Mdm2 (EC 6.3.2.-) (Double minute 2 protein) (Hdm2) (Oncoprotein Mdm2) (p53-binding protein Mdm2)	Dr. Haian Fu's lab, Emory University	pDEST27-GST-MDM2	pFUW-Venus-FLAG-MDM2	cytoplasm ; cytosol ; endocytic vesicle membrane ; nucleolus ; nucleoplasm ; nucleus ; plasma membrane ; protein complex	40	17%	18	8%	0	0%	2	1%	33	14%	0	0%	26	0.15	4	0.02	0	0	2	0.01	2	0.01	1	0.01
MDM4	MDM4	HGNC:6974	ENSG00000198625	4194	Oncogene	O15151	MDM4_HUMAN	Protein Mdm4 (Double minute 4 protein) (Mdm2-like p53-binding protein) (Protein Mdmx) (p53-binding protein Mdm4)	Dr. Haian Fu's lab, Emory University	pDEST27-GST-MDM4	pFUW-Venus-FLAG-MDM4	nucleoplasm ; nucleus	35	15%	23	10%	0	0%	0	0%	15	7%	0	0%	13	0.07	3	0.02	0	0	0	0	17	0.1	0	0
MET	MET	HGNC:7029	ENSG00000105976	4233	Oncogene	P08581	MET_HUMAN	Hepatocyte growth factor receptor (HGF receptor) (EC 2.7.10.1) (HGF/SF receptor) (Proto-oncogene c-Met) (Scatter factor receptor) (SF receptor) (Tyrosine-protein kinase Met)	Addgene (plasmid #23889)	pDEST27-GST-MET	pFUW-Venus-FLAG-MET	basal plasma membrane ; cell surface ; extracellular region ; integral component of membrane ; integral component of plasma membrane ; plasma membrane	47	20%	8	3%	1	0%	16	7%	33	14%	0	0%	12	0.07	3	0.02	0	0	4	0.02	24	0.13	0	0
MSH2	MSH2	HGNC:7325	ENSG00000095002	4436		P43246	MSH2_HUMAN	DNA mismatch repair protein Msh2 (hMSH2) (MutS protein homolog 2)	DNASU(HsCD00044610)	pDEST27-GST-MSH2	pFUW-Venus-FLAG-MSH2	membrane ; MutSalpha complex ; MutSbeta complex ; nuclear chromosome ; nucleoplasm	16	7%	3	1%	0	0%	2	1%	14	6%	0	0%	30	0.17	10	0.06	0	0	1	0.01	11	0.06	0	0
MYC	MYC	HGNC:7553	ENSG00000136997	4609	Oncogene	P01106	MYC_HUMAN	Myc proto-oncogene protein (Class E basic helix-loop-helix protein 39) (bHLHe39) (Proto-oncogene c-Myc) (Transcription factor p64)	Open Biosystems	pDEST27-GST-MYC	pFUW-Venus-FLAG-MYC	cytosol ; nucleolus ; nucleoplasm ; nucleus ; protein complex	42	18%	21	9%	0	0%	2	1%	22	10%	0	0%	26	0.15	15	0.08	0	0	1	0.01	6	0.03	0	0
NF1	NF1	HGNC:7765	ENSG00000196712	4763		P21359	NF1_HUMAN	Neurofibromin (Neurofibromatosis-related protein NF-1) [Cleaved into: Neurofibromin truncated]	Addgene (plasmid #19993)	pDEST27-GST-NF1(aa 1189-1538)	pFUW-Venus-FLAG-NF1(aa 1189-1538)	axon ; cytoplasm ; dendrite ; intrinsic component of the cytoplasmic side of the plasma membrane ; membrane ; nucleolus ; nucleus	52	23%	1	0%	1	0%	26	11%	26	11%	4	2%	39	0.22	1	0.01	5	0.03	21	0.12	28	0.16	6	0.03	Fragment of amino acid residues 1189 - 1538 was used
NF2	NF2	HGNC:7773	ENSG00000186575	4771		P35240	MERL_HUMAN	Merlin (Moesin-ezrin-radixin-like protein) (Neurofibromin-2) (Schwannomerlin) (Schwannomin)	Harvard PlasmID Repository	pDEST27-GST-NF2	pFUW-Venus-FLAG-NF2	adherens junction ; apical part of cell ; cleavage furrow ; cortical actin cytoskeleton ; cytoplasm ; cytoskeleton ; early endosome ; extrinsic component of membrane ; filopodium membrane ; lamellipodium ; membrane ; membrane raft ; nucleolus ; nucleus ; perinuclear region of cytoplasm ; plasma membrane ; protein complex ; ruffle membrane ; synapse	11	5%	3	1%	0	0%	1	0%	8	3%	0	0%	27	0.15	7	0.04	0	0	2	0.01	11	0.06	4	0.02
NFIC	NFIC	HGNC:7786	ENSG00000141905	4782		P08651	NFIC_HUMAN	Nuclear factor 1 C-type (NF1-C) (Nuclear factor 1/C) (CCAAT-box-binding transcription factor) (CTF) (Nuclear factor I/C) (NF-I/C) (NFI-C) (TGGCA-binding protein)	DNASU(HsCD00424015)	pDEST27-GST-NFIC	pFUW-Venus-FLAG-NFIC	nucleolus ; nucleoplasm ; nucleus	18	8%	0	0%	3	1%	3	1%	11	5%	1	0%	11	0.06	1	0.01	1	0.01	2	0.01	10	0.06	0	0
PDGFRA	PDGFRA	HGNC:8803	ENSG00000134853	5156	Oncogene	P16234	PGFRA_HUMAN	Platelet-derived growth factor receptor alpha (PDGF-R-alpha) (PDGFR-alpha) (EC 2.7.10.1) (Alpha platelet-derived growth factor receptor) (Alpha-type platelet-derived growth factor receptor) (CD140 antigen-like family member A) (CD140a antigen) (Platelet-derived growth factor alpha receptor) (Platelet-derived growth factor receptor 2) (PDGFR-2) (CD antigen CD140a)	Addgene (plasmid #23892)	pDEST27-GST-PDGFRA	pFUW-Venus-FLAG-PDGFRA	cytoplasm ; cytosol ; external side of plasma membrane ; integral component of plasma membrane ; intrinsic component of plasma membrane ; membrane ; microvillus ; nucleus ; plasma membrane ; protein complex	26	11%	5	2%	0	0%	14	6%	9	4%	0	0%	22	0.12	12	0.07	0	0	7	0.04	18	0.1	0	0
PIK3CA	PIK3CA	HGNC:8975	ENSG00000121879	5290	Oncogene	P42336	PK3CA_HUMAN	Phosphatidylinositol 4,5-bisphosphate 3-kinase catalytic subunit alpha isoform (PI3-kinase subunit alpha) (PI3K-alpha) (PI3Kalpha) (PtdIns-3-kinase subunit alpha) (EC 2.7.1.153) (Phosphatidylinositol 4,5-bisphosphate 3-kinase 110 kDa catalytic subunit alpha) (PtdIns-3-kinase subunit p110-alpha) (p110alpha) (Phosphoinositide-3-kinase catalytic alpha polypeptide) (Serine/threonine protein kinase PI…	Addgene (#23466)	pDEST27-GST-PIK3CA	pFUW-Venus-FLAG-PIK3CA	cytoplasm ; cytosol ; lamellipodium ; phosphatidylinositol 3-kinase complex ; phosphatidylinositol 3-kinase complex, class IA ; plasma membrane	47	20%	6	3%	1	0%	15	7%	29	13%	4	2%	134	0.75	96	0.54	0	0	27	0.15	7	0.04	0	0
PIK3R1	PIK3R1	HGNC:8979	ENSG00000145675	5295		P27986	P85A_HUMAN	Phosphatidylinositol 3-kinase regulatory subunit alpha (PI3-kinase regulatory subunit alpha) (PI3K regulatory subunit alpha) (PtdIns-3-kinase regulatory subunit alpha) (Phosphatidylinositol 3-kinase 85 kDa regulatory subunit alpha) (PI3-kinase subunit p85-alpha) (PtdIns-3-kinase regulatory subunit p85-alpha)	Open Biosystems	pDEST27-GST-PIK3R1	pFUW-Venus-FLAG-PIK3R1	cell-cell junction ; cis-Golgi network ; cytoplasm ; cytosol ; membrane ; nucleus ; perinuclear endoplasmic reticulum membrane ; phosphatidylinositol 3-kinase complex ; phosphatidylinositol 3-kinase complex, class IA ; plasma membrane	13	6%	4	2%	4	2%	2	1%	4	2%	0	0%	7	0.04	0	0	3	0.02	2	0.01	6	0.03	0	0
PTEN	PTEN	HGNC:9588	ENSG00000171862	5728	Tumor suppressor	P60484	PTEN_HUMAN	Phosphatidylinositol 3,4,5-trisphosphate 3-phosphatase and dual-specificity protein phosphatase PTEN (EC 3.1.3.16) (EC 3.1.3.48) (EC 3.1.3.67) (Mutated in multiple advanced cancers 1) (Phosphatase and tensin homolog)	Harvard PlasmID Repository	pDEST27-GST-PTEN	pFUW-Venus-FLAG-PTEN	cell projection ; cytoplasm ; cytoplasmic side of plasma membrane ; cytosol ; dendritic spine ; extracellular region ; mitochondrion ; myelin sheath adaxonal region ; neuron projection ; nucleoplasm ; nucleus ; plasma membrane ; PML body ; postsynaptic membrane ; Schmidt-Lanterman incisure	14	6%	0	0%	4	2%	3	1%	7	3%	3	1%	42	0.24	0	0	18	0.1	14	0.08	120	0.67	16	0.09
RAF1	RAF1	HGNC:9829	ENSG00000132155	5894	Oncogene	P04049	RAF1_HUMAN	RAF proto-oncogene serine/threonine-protein kinase (EC 2.7.11.1) (Proto-oncogene c-RAF) (cRaf) (Raf-1)	Dr. Haian Fu's lab, Emory University	pDEST27-GST-RAF1	pFUW-Venus-FLAG-RAF1	cytoplasm ; cytosol ; Golgi apparatus ; mitochondrial outer membrane ; nucleus ; plasma membrane ; pseudopodium	31	13%	0	0%	0	0%	2	1%	13	6%	16	7%	24	0.13	0	0	1	0.01	1	0.01	3	0.02	20	0.11
RASSF1	RASSF1	HGNC:9882	ENSG00000068028	11186	Tumor suppressor	Q9NS23	RASF1_HUMAN	Ras association domain-containing protein 1	DNASU(HsCD00000932)	pDEST27-GST-RASSF1	pFUW-Venus-FLAG-RASSF1	cytoplasm ; microtubule ; microtubule cytoskeleton ; microtubule organizing center ; nucleus ; plasma membrane ; spindle pole	4	2%	0	0%	0	0%	0	0%	3	1%	1	0%	1	0.01	0	0	1	0.01	0	0	5	0.03	0	0
RB1	RB1	HGNC:9884	ENSG00000139687	5925	Tumor suppressor	P06400	RB_HUMAN	Retinoblastoma-associated protein (p105-Rb) (pRb) (Rb) (pp110)	Harvard PlasmID Repository	pDEST27-GST-RB1	pFUW-Venus-FLAG-RB1	chromatin ; nucleoplasm ; nucleus ; PML body ; Rb-E2F complex ; spindle ; SWI/SNF complex	34	15%	2	1%	8	3%	10	4%	11	5%	9	4%	21	0.12	1	0.01	8	0.04	12	0.07	2	0.01	2	0.01
P65	RELA	HGNC:9955	ENSG00000173039	5970		Q04206	TF65_HUMAN	Transcription factor p65 (Nuclear factor NF-kappa-B p65 subunit) (Nuclear factor of kappa light polypeptide gene enhancer in B-cells 3)	Open Biosystems	pDEST27-GST-P65	pFUW-Venus-FLAG-P65	cytoplasm ; cytosol ; I-kappaB/NF-kappaB complex ; NF-kappaB complex ; nucleoplasm ; nucleus ; transcription factor complex	27	12%	1	0%	1	0%	0	0%	16	7%	10	4%	23	0.13	1	0.01	0	0	2	0.01	0	0	7	0.04
ROS1	ROS1	HGNC:10261	ENSG00000047936	6098	Oncogene	P08922	ROS1_HUMAN	Proto-oncogene tyrosine-protein kinase ROS (EC 2.7.10.1) (Proto-oncogene c-Ros) (Proto-oncogene c-Ros-1) (Receptor tyrosine kinase c-ros oncogene 1) (c-Ros receptor tyrosine kinase)	DNASU(HsCD00294952)	pDEST27-GST-ROS1	pFUW-Venus-FLAG-ROS1	cell surface ; integral component of membrane ; membrane ; perinuclear region of cytoplasm ; plasma membrane	22	10%	0	0%	3	1%	8	3%	12	5%	0	0%	23	0.13	0	0	1	0.01	19	0.11	2	0.01	0	0
14-3-3SIGMA	SFN	HGNC:10773	ENSG00000175793	2810		P31947	1433S_HUMAN	14-3-3 protein sigma (Epithelial cell marker protein 1) (Stratifin)	Dr. Haian Fu's lab, Emory University	pDEST27-GST-14-3-3sigma	pFUW-Venus-FLAG-14-3-3sigma	cytoplasm ; cytoplasmic vesicle membrane ; cytosol ; extracellular exosome ; extracellular space ; nucleus	13	6%	2	1%	1	0%	1	0%	9	4%	0	0%	10	0.06	0	0	0	0	2	0.01	13	0.07	0	0
SMAD1	SMAD1	HGNC:6767	ENSG00000170365	4086		Q15797	SMAD1_HUMAN	Mothers against decapentaplegic homolog 1 (MAD homolog 1) (Mothers against DPP homolog 1) (JV4-1) (Mad-related protein 1) (SMAD family member 1) (SMAD 1) (Smad1) (hSMAD1) (Transforming growth factor-beta-signaling protein 1) (BSP-1)	DNASU(HsCD00044564)	pDEST27-GST-SMAD1	pFUW-Venus-FLAG-SMAD1	cytoplasm ; cytosol ; integral component of membrane ; intracellular ; nuclear inner membrane ; nucleoplasm ; nucleus ; protein complex ; transcription factor complex	10	4%	1	0%	0	0%	2	1%	7	3%	0	0%	11	0.06	0	0	3	0.02	3	0.02	3	0.02	0	0
SMAD2	SMAD2	HGNC:6768	ENSG00000175387	4087		Q15796	SMAD2_HUMAN	Mothers against decapentaplegic homolog 2 (MAD homolog 2) (Mothers against DPP homolog 2) (JV18-1) (Mad-related protein 2) (hMAD-2) (SMAD family member 2) (SMAD 2) (Smad2) (hSMAD2)	DNASU(HsCD00045549)	pDEST27-GST-SMAD2	pFUW-Venus-FLAG-SMAD2	activin responsive factor complex ; cytoplasm ; cytosol ; nuclear chromatin ; nucleoplasm ; nucleus ; SMAD2-SMAD3 protein complex ; SMAD protein complex ; transcription factor complex	18	8%	0	0%	1	0%	3	1%	12	5%	2	1%	30	0.17	6	0.03	2	0.01	2	0.01	8	0.04	6	0.03
SMARCA4	SMARCA4	HGNC:11100	ENSG00000127616	6597	Tumor suppressor	P51532	SMCA4_HUMAN	Transcription activator BRG1 (EC 3.6.4.-) (ATP-dependent helicase SMARCA4) (BRG1-associated factor 190A) (BAF190A) (Mitotic growth and transcription activator) (Protein BRG-1) (Protein brahma homolog 1) (SNF2-beta) (SWI/SNF-related matrix-associated actin-dependent regulator of chromatin subfamily A member 4)	Dr. Wei Xu's lab, U of Wisc-Madison	pDEST27-GST-SMARCA4	pFUW-Venus-FLAG-SMARCA4	extracellular space ; membrane ; nBAF complex ; npBAF complex ; nuclear chromatin ; nucleolus ; nucleoplasm ; nucleus ; protein complex ; SWI/SNF complex	24	10%	0	0%	5	2%	13	6%	4	2%	7	3%	16	0.09	4	0.02	0	0	8	0.04	5	0.03	1	0.01
SOX3	SOX3	HGNC:11199	ENSG00000134595	6658		P41225	SOX3_HUMAN	Transcription factor SOX-3	Harvard PlasmID Repository	pDEST27-GST-SOX3	pFUW-Venus-FLAG-SOX3	nucleoplasm	9	4%	5	2%	0	0%	3	1%	1	0%	0	0%	10	0.06	1	0.01	2	0.01	2	0.01	23	0.13	0	0
SOX4	SOX4	HGNC:11200	ENSG00000124766	6659		Q06945	SOX4_HUMAN	Transcription factor SOX-4	Dr. Carlos Moreno's lab, Emory University	pDEST27-GST-SOX4	pFUW-Venus-FLAG-SOX4	cytoplasm ; mitochondrion ; nuclear transcription factor complex ; nucleoplasm ; nucleus	26	11%	7	3%	0	0%	0	0%	20	9%	0	0%	11	0.06	4	0.02	1	0.01	1	0.01	6	0.03	0	0
STK11	STK11	HGNC:11389	ENSG00000118046	6794	Tumor suppressor	Q15831	STK11_HUMAN	Serine/threonine-protein kinase STK11 (EC 2.7.11.1) (Liver kinase B1) (LKB1) (hLKB1) (Renal carcinoma antigen NY-REN-19)	Open Biosystems	pDEST27-GST-STK11	pFUW-Venus-FLAG-STK11	cytoplasm ; cytosol ; extracellular exosome ; membrane ; mitochondrion ; nucleus ; TCR signalosome	58	25%	0	0%	3	1%	40	17%	2	1%	18	8%	15	0.08	0	0	3	0.02	3	0.02	5	0.03	9	0.05
MST2	STK3	HGNC:11406	ENSG00000104375	6788		Q13188	STK3_HUMAN	Serine/threonine-protein kinase 3 (EC 2.7.11.1) (Mammalian STE20-like protein kinase 2) (MST-2) (STE20-like kinase MST2) (Serine/threonine-protein kinase Krs-1) [Cleaved into: Serine/threonine-protein kinase 3 36kDa subunit (MST2/N); Serine/threonine-protein kinase 3 20kDa subunit (MST2/C)]	Dr. Haian Fu's lab, Emory University	pDEST27-GST-MST1	pFUW-Venus-FLAG-MST2	cytoplasm ; cytosol ; nucleus	54	23%	11	5%	0	0%	0	0%	50	22%	0	0%	24	0.13	4	0.02	0	0	2	0.01	6	0.03	0	0
MST1	STK4	HGNC:11408	ENSG00000101109	6789		Q13043	STK4_HUMAN	Serine/threonine-protein kinase 4 (EC 2.7.11.1) (Mammalian STE20-like protein kinase 1) (MST-1) (STE20-like kinase MST1) (Serine/threonine-protein kinase Krs-2) [Cleaved into: Serine/threonine-protein kinase 4 37kDa subunit (MST1/N); Serine/threonine-protein kinase 4 18kDa subunit (MST1/C)]	Harvard PlasmID Repository	pDEST27-GST-MST2	pFUW-Venus-FLAG-MST1	cytoplasm ; cytosol ; nucleoplasm ; nucleus	19	8%	4	2%	1	0%	3	1%	10	4%	2	1%	7	0.04	2	0.01	0	0	2	0.01	3	0.02	0	0
TCF3	TCF3	HGNC:11633	ENSG00000071564	6929		P15923	TFE2_HUMAN	Transcription factor E2-alpha (Class B basic helix-loop-helix protein 21) (bHLHb21) (Immunoglobulin enhancer-binding factor E12/E47) (Immunoglobulin transcription factor 1) (Kappa-E2-binding factor) (Transcription factor 3) (TCF-3) (Transcription factor ITF-1)	Harvard PlasmID Repository	pDEST27-GST-TCF3(aa 1-533)	pFUW-Venus-FLAG-TCF3(aa 1-533)	cytoplasm ; nuclear chromatin ; nuclear nucleosome ; nucleoplasm ; nucleus ; protein complex ; RNA polymerase II transcription factor complex ; transcription factor complex	13	6%	0	0%	2	1%	2	1%	8	3%	1	0%	9	0.05	0	0	2	0.01	0	0	20	0.11	0	0	Fragment of amino acid residues 1 - 533 was used
TEAD2	TEAD2	HGNC:11715	ENSG00000074219	8463		Q15562	TEAD2_HUMAN	Transcriptional enhancer factor TEF-4 (TEA domain family member 2) (TEAD-2)	DNASU(HsCD00045191)	pDEST27-GST-TEAD2	pFUW-Venus-FLAG-TEAD2	nucleoplasm ; nucleus ; transcription factor complex	11	5%	0	0%	0	0%	0	0%	11	5%	0	0%	18	0.1	2	0.01	0	0	3	0.02	3	0.02	0	0
TERT	TERT	HGNC:11730	ENSG00000164362	7015		O14746	TERT_HUMAN	Telomerase reverse transcriptase (EC 2.7.7.49) (HEST2) (Telomerase catalytic subunit) (Telomerase-associated protein 2) (TP2)	DNASU(HsCD00353969)	pDEST27-GST-TERT	pFUW-Venus-FLAG-TERT	chromosome, telomeric region ; mitochondrial nucleoid ; nuclear telomere cap complex ; nucleolus ; nucleoplasm ; PML body ; RNA-directed RNA polymerase complex ; telomerase catalytic core complex ; telomerase holoenzyme complex ; TERT-RMRP complex	50	22%	38	17%	0	0%	1	0%	15	7%	0	0%	38	0.21	28	0.16	0	0	3	0.02	7	0.04	0	0
TNFRSF1A	TNFRSF1A	HGNC:11916	ENSG00000067182	7132		P19438	TNR1A_HUMAN	Tumor necrosis factor receptor superfamily member 1A (Tumor necrosis factor receptor 1) (TNF-R1) (Tumor necrosis factor receptor type I) (TNF-RI) (TNFR-I) (p55) (p60) (CD antigen CD120a) [Cleaved into: Tumor necrosis factor receptor superfamily member 1A, membrane form; Tumor necrosis factor-binding protein 1 (TBPI)]	Open Biosystems	pDEST27-GST-TNFRSF1A	pFUW-Venus-FLAG-TNFRSF1A	cell surface ; extracellular region ; extracellular space ; Golgi membrane ; integral component of plasma membrane ; membrane raft ; plasma membrane ; receptor complex	29	13%	3	1%	5	2%	0	0%	22	10%	1	0%	27	0.15	10	0.06	0	0	2	0.01	14	0.08	2	0.01
TP53	TP53	HGNC:11998	ENSG00000141510	7157	Tumor suppressor	P04637	P53_HUMAN	Cellular tumor antigen p53 (Antigen NY-CO-13) (Phosphoprotein p53) (Tumor suppressor p53)	Dr. Haian Fu's lab, Emory University	pDEST27-GST-P53	pFUW-Venus-FLAG-P53	cytoplasm ; cytosol ; endoplasmic reticulum ; mitochondrial matrix ; mitochondrion ; nuclear chromatin ; nuclear matrix ; nucleolus ; nucleoplasm ; nucleus ; PML body ; protein complex ; replication fork	106	46%	0	0%	2	1%	104	45%	5	2%	0	0%	142	0.8	0	0	4	0.02	141	0.79	10	0.06	0	0
TSC1	TSC1	HGNC:12362	ENSG00000165699	7248	Tumor suppressor	Q92574	TSC1_HUMAN	Hamartin (Tuberous sclerosis 1 protein)	DNASU(HsCD00295121)	pDEST27-GST-TSC1	pFUW-Venus-FLAG-TSC1	cell cortex ; cytoplasm ; cytoskeleton ; cytosol ; growth cone ; intracellular membrane-bounded organelle ; lamellipodium ; membrane ; plasma membrane ; protein complex ; TSC1-TSC2 complex	16	7%	1	0%	0	0%	4	2%	6	3%	7	3%	17	0.1	1	0.01	1	0.01	5	0.03	18	0.1	9	0.05
TTYH2	TTYH2	HGNC:13877	ENSG00000141540	94015		Q9BSA4	TTYH2_HUMAN	Protein tweety homolog 2 (hTTY2)	DNASU(HsCD00516134)	pDEST27-GST-TTYH2	pFUW-Venus-FLAG-TTYH2	chloride channel complex ; plasma membrane	14	6%	7	3%	0	0%	7	3%	0	0%	0	0%	19	0.11	9	0.05	0	0	1	0.01	3	0.02	0	0
WHSC1L1	WHSC1L1	HGNC:12767	ENSG00000147548	54904		Q9BZ95	NSD3_HUMAN	Histone-lysine N-methyltransferase NSD3 (EC 2.1.1.43) (Nuclear SET domain-containing protein 3) (Protein whistle) (WHSC1-like 1 isoform 9 with methyltransferase activity to lysine) (Wolf-Hirschhorn syndrome candidate 1-like protein 1) (WHSC1-like protein 1)	DNASU(HsCD00005173)	pDEST27-GST-WHSC1L1(short isoform)	pFUW-Venus-FLAG-WHSC1L1(short isoform)	chromosome ; nucleoplasm ; nucleus	40	17%	9	4%	4	2%	1	0%	20	9%	11	5%	56	0.31	36	0.2	2	0.01	13	0.07	10	0.06	5	0.03
WT1	WT1	HGNC:12796	ENSG00000184937	7490	Oncogene	P19544	WT1_HUMAN	Wilms tumor protein (WT33)	DNASU(HsCD00399879)	pDEST27-GST-WT1	pFUW-Venus-FLAG-WT1	cytoplasm ; nuclear speck ; nucleolus ; nucleoplasm ; nucleus	12	5%	2	1%	1	0%	8	3%	1	0%	0	0%	9	0.05	4	0.02	1	0.01	4	0.02	41	0.23	0	0
YAP1	YAP1	HGNC:16262	ENSG00000137693	10413		P46937	YAP1_HUMAN	Transcriptional coactivator YAP1 (Yes-associated protein 1) (Protein yorkie homolog) (Yes-associated protein YAP65 homolog)	Dr. Kun-Liang Guan's lab, UCSD	pDEST27-GST-YAP1	pFUW-Venus-FLAG-YAP1	cell junction ; cytoplasm ; cytosol ; membrane ; nucleoplasm ; nucleus ; transcription factor complex	31	13%	7	3%	1	0%	0	0%	25	11%	2	1%	15	0.08	3	0.02	0	0	1	0.01	0	0	4	0.02
14-3-3GAMMA	YWHAG	HGNC:12852	ENSG00000170027	7532		P61981	1433G_HUMAN	14-3-3 protein gamma (Protein kinase C inhibitor protein 1) (KCIP-1) [Cleaved into: 14-3-3 protein gamma, N-terminally processed]	Dr. Haian Fu's lab, Emory University	pDEST27-GST-14-3-3gamma	pFUW-Venus-FLAG-14-3-3gamma	cytoplasmic vesicle membrane ; cytosol ; extracellular exosome ; focal adhesion ; membrane ; myelin sheath	27	12%	4	2%	1	0%	1	0%	24	10%	0	0%	28	0.16	2	0.01	0	0	0	0	27	0.15	1	0.01
14-3-3ZETA	YWHAZ	HGNC:12855	ENSG00000164924	7534		P63104	1433Z_HUMAN	14-3-3 protein zeta/delta (Protein kinase C inhibitor protein 1) (KCIP-1)	Dr. Haian Fu's lab, Emory University	pDEST27-GST-14-3-3z	pFUW-Venus-FLAG-14-3-3z	blood microparticle ; cytoplasm ; cytoplasmic vesicle membrane ; cytosol ; extracellular exosome ; extracellular space ; focal adhesion ; melanosome ; mitochondrion ; nucleoplasm ; nucleus	55	24%	14	6%	0	0%	1	0%	48	21%	0	0%	31	0.17	4	0.02	0	0	0	0	29	0.16	0	0
