# Supplementary material for: The OncoPPi network of cancer-focused protein–protein interactions to inform biological insights and therapeutic strategies
Source: Nat Commun. 2017 Feb 16;8:14356. doi: 10.1038/ncomms14356 (PMC5316855; doi:10.1038/ncomms14356)
Supplement: Supplementary Data 2 — HT PPI Screening Results and Analysis, related to Figures 1, 2. The Data table includes results from the primary high throughput TR-FRET screening for 3,486 PPIs and associated information, including the calculated Fold Over Control (FOC) values, P37 values, and Q-values; membership in the SS-PPI, HC-PPI, and OncoPPI datasets; PPIs detected in Both Fusion Directions are indicated with BFD = 1; presence in public PPI databases STRING, BioGrid, INTACT, and GeneMania; mutual exclusivity (ME) in LUAD (ME_LUAD, ME_LUSC scored as 1 if Log (OD) < 0); FUSION score ( score =1 if absolute value of R > 0.5); co41 localization (score =1 if proteins share 1 or more cellular localizations); and number of interacting domains with names. See Supplementary Note 1 in SI for header description. [file ncomms14356-s3.xlsx]

## Sheet: Sheet1
Supplementary Data 2. HT PPI Screening Results and Analysis, related to Figures 1, 2
HUGO1	HUGO2	COMMON1	COMMON2	FOC	PVALUE	QVALUE	SS-PPI	HC-PPI	OncoPPi	BFD	STRING	BIOGRID	INTACT	GENEMANIA	ME_LUAD	ME_LOG(OD)_LUAD	ME_LUSC	ME_LUSC_LOG(OD)	FUSION	COLOCALIZATION	NUM_INTER_DOMAINS	INTERACTING_DOMAINS
ABCB5	ABCB5	ABCB5	ABCB5	1.03	0.0217	0.0182	0	0	0	0	0	0	0	0	0	2.30259	0	2.30259	NA	1	3	ABC_membrane/ABC_membrane:ABC_membrane/ABC_tran:ABC_tran/ABC_tran
ABCB5	AKT1	ABCB5	AKT1	1.18	0.0002	0.0004	0	0	0	0	0	0	0	0	0	0.257223	0	0.813433	1	1	0
ABCB5	AKT1S1	ABCB5	PRAS40	1.04	0.1662	0.0911	0	0	0	0	0	0	0	0	0	NA	0	1.35455	1	0	0
ABCB5	ARNT	ABCB5	HIF1-B	1.07	0.0225	0.0187	0	0	0	0	0	0	0	0	1	-0.365024	0	0.896088	0	0	0
ABCB5	AURKA	ABCB5	AURKA	1.13	0.0041	0.0047	0	0	0	0	0	0	0	0	0	0.265013	1	-4.60517	1	0	0
ABCB5	CCND2	ABCB5	CCND2	1.26	0.001	0.0014	1	0	0	0	0	0	0	0	1	-0.228365	0	0.793952	0	0	0
ABCB5	CCNE1	ABCB5	CCNE1	1.11	0.001	0.0014	0	0	0	0	0	0	0	0	0	0.70557	1	-0.0751206	0	0	0
ABCB5	CD44	ABCB5	CD44	1.24	0.0045	0.0051	1	0	0	0	0	0	0	0	1	-4.60517	0	1.62268	0	1	0
ABCB5	CDC42	ABCB5	CDC42	1.09	0.0046	0.0052	0	0	0	0	0	0	0	0	1	-4.60517	0	NA	1	1	0
ABCB5	CDK4	ABCB5	CDK4	1.08	0.0029	0.0035	0	0	0	0	0	0	0	0	1	-0.894312	0	NA	1	0	0
ABCB5	CDK6	ABCB5	CDK6	1.13	0.0001	0.0002	0	0	0	0	0	0	0	0	0	1.42483	1	-4.60517	1	0	0
ABCB5	CDKN2A	ABCB5	CDKN2A	1.02	0.1948	0.1029	0	0	0	0	0	0	0	0	1	-0.817619	0	0.582799	0	0	0
ABCB5	CDKN2B	ABCB5	CDKN2B	1.14	0.0003	0.0005	0	0	0	0	0	0	0	0	1	-0.853567	0	0.127	0	0	0
ABCB5	CDKN2C	ABCB5	CDKN2C	1.07	0.1696	0.0925	0	0	0	0	0	0	0	0	0	0.257223	1	-4.60517	1	0	0
ABCB5	E2F1	ABCB5	E2F1	1.01	0.3813	0.1784	0	0	0	0	0	0	0	0	0	1.50535	1	-0.0712275	0	0	0
ABCB5	EPHA2	ABCB5	EPHA2	1.79	0.0001	0.0002	1	1	1	0	0	0	0	0	1	-4.60517	0	2.05412	0	1	0
ABCB5	ERBB2	ABCB5	ERBB2	1.27	0.0006	0.0009	1	0	0	0	0	0	0	0	0	0.816207	1	-4.60517	0	1	0
ABCB5	FGFR4	ABCB5	FGFR4	1.59	0.0001	0.0002	1	1	1	0	0	0	0	0	0	1.23734	0	1.85238	0	1	0
ABCB5	FOXO1	ABCB5	FOXO1	1.08	0.0709	0.0465	0	0	0	0	0	0	0	0	0	0.778305	1	-4.60517	1	0	0
ABCB5	HIF1A	ABCB5	HIF1-A	1.07	0.0789	0.0504	0	0	0	0	0	0	0	0	0	NA	1	-4.60517	1	0	0
ABCB5	HRAS	ABCB5	H-RAS	1.05	0.0058	0.0063	0	0	0	0	0	0	0	0	0	NA	0	1.16315	1	1	0
ABCB5	IGF1R	ABCB5	IGF1R	1.1	0.0052	0.0057	0	0	0	0	0	0	0	0	0	0.796782	1	-0.0712275	1	1	0
ABCB5	KAT2A	ABCB5	GCN5	1.11	0.001	0.0014	0	0	0	0	0	0	0	0	0	NA	0	0.942608	1	0	0
ABCB5	KEAP1	ABCB5	KEAP1	1.03	0.1955	0.1031	0	0	0	0	0	0	0	0	0	0.244535	0	0.421213	0	0	0
ABCB5	LATS2	ABCB5	LATS2	1.11	0.0007	0.001	0	0	0	0	0	0	0	0	0	1.07799	0	2.09899	0	0	0
ABCB5	MAP2K3	ABCB5	MKK3	1.1	0.0072	0.0074	0	0	0	0	0	0	0	0	0	0.637437	0	1.13275	1	0	0
ABCB5	MAP3K5	ABCB5	ASK1	1.03	0.1643	0.0903	0	0	0	0	0	0	0	0	1	-4.60517	0	1.68705	0	0	0
ABCB5	MAPK14	ABCB5	P38	1.04	0.0256	0.0207	0	0	0	0	0	0	0	0	0	0.265013	0	2.05412	1	0	0
ABCB5	MDM2	ABCB5	MDM2	1.1	0.0927	0.0569	0	0	0	0	0	0	0	0	0	0.137201	0	0.648411	0	1	0
ABCB5	MDM4	ABCB5	MDM4	1.07	0.0491	0.0347	0	0	0	0	0	0	0	0	0	0.338975	1	-4.60517	0	0	0
ABCB5	MET	ABCB5	MET	1.15	0.0022	0.0028	0	0	0	0	0	0	0	0	0	0.227719	0	0.229788	0	1	0
ABCB5	MYC	ABCB5	MYC	1.13	0.0041	0.0047	0	0	0	0	0	0	0	0	1	-0.0419387	1	-0.747955	1	0	0
ABCB5	NF1	ABCB5	NF1	1.04	0.1952	0.103	0	0	0	0	0	0	0	0	0	0.657991	1	-1.37863	0	0	0
ABCB5	NF2	ABCB5	NF2	1.13	0.0073	0.0075	0	0	0	0	0	0	0	0	1	-4.60517	0	0.813433	0	1	0
ABCB5	PDGFRA	ABCB5	PDGFRA	1.15	0.0003	0.0005	0	0	0	0	0	0	0	0	0	1.01214	0	0.876868	0	1	0
ABCB5	PIK3R1	ABCB5	PIK3R1	1.06	0.0504	0.0354	0	0	0	0	0	0	0	0	0	1.07799	0	0.942608	1	1	0
ABCB5	PTEN	ABCB5	PTEN	1.07	0.0373	0.0278	0	0	0	0	0	0	0	0	0	0.984272	1	-0.307025	0	1	0
ABCB5	RAF1	ABCB5	RAF1	1.24	0.0001	0.0002	1	0	0	0	0	0	0	0	0	NA	0	2.05412	1	1	0
ABCB5	RB1	ABCB5	RB1	1.01	0.1178	0.0689	0	0	0	0	0	0	0	0	0	0.203305	1	-0.142863	0	0	0
ABCB5	RELA	ABCB5	P65	1.07	0.0175	0.0153	0	0	0	0	0	0	0	0	0	NA	0	1.35455	0	0	0
ABCB5	SMAD2	ABCB5	SMAD2	1.05	0.0463	0.0332	0	0	0	0	0	0	0	0	1	-4.60517	0	1.27297	1	0	0
ABCB5	SOX3	ABCB5	SOX3	1.09	0.0194	0.0166	0	0	0	0	0	0	0	0	1	-4.60517	0	0.648411	1	0	0
ABCB5	STK11	ABCB5	STK11	1.2	0.0013	0.0018	1	0	0	0	0	0	0	0	1	-0.20484	0	0.41871	0	0	0
ABCB5	STK3	ABCB5	MST2	1.04	0.1701	0.0927	0	0	0	0	0	0	0	0	0	0.375651	1	-4.60517	1	0	0
ABCB5	STK4	ABCB5	MST1	0.97	0.8504	0.362	0	0	0	0	0	0	0	0	0	1.42483	1	-4.60517	0	0	0
ABCB5	TCF3	ABCB5	TCF3	1.03	0.0459	0.0331	0	0	0	0	0	0	0	0	0	1.91591	1	-4.60517	0	0	0
ABCB5	TEAD2	ABCB5	TEAD2	1.08	0.0008	0.0012	0	0	0	0	0	0	0	0	0	NA	0	0.648411	0	0	0
ABCB5	TERT	ABCB5	TERT	1.07	0.0096	0.0094	0	0	0	0	0	0	0	0	1	-0.689074	0	0.170182	0	0	0
ABCB5	TNFRSF1A	ABCB5	TNFRSF1A	1.07	0.0336	0.0255	0	0	0	0	0	0	0	0	1	-4.60517	1	-0.307885	0	1	0
ABCB5	TP53	ABCB5	TP53	1.04	0.242	0.1222	0	0	0	0	0	0	0	0	0	0.75308	0	0.123145	1	0	0
ABCB5	TSC1	ABCB5	TSC1	0.98	0.4203	0.1943	0	0	0	0	0	0	0	0	0	0.778305	0	1.16315	1	1	0
ABCB5	YWHAZ	ABCB5	14-3-3ZETA	1.04	0.0192	0.0164	0	0	0	0	0	0	0	0	1	-0.0133513	1	-4.60517	0	0	0
AKT1	AKT1	AKT1	AKT1	1.75	0.0001	0.0002	1	1	1	1	0	1	1	0	0	2.30259	0	2.30259	NA	1	4	PH/PH:PH/Pkinase:Pkinase/Pkinase:Pkinase/Pkinase_C
AKT1	YWHAZ	AKT1	14-3-3ZETA	1.06	0.0792	0.0505	0	0	0	0	1	1	0	1	0	2.09376	1	-4.60517	1	1	0
AKT1S1	AKT1	PRAS40	AKT1	1.02	0.0576	0.0394	0	0	0	0	0	1	0	1	0	NA	1	-4.60517	1	1	0
AKT1S1	AKT1S1	PRAS40	PRAS40	1.52	0.0008	0.0012	1	1	1	1	0	0	0	0	0	NA	0	2.30259	NA	1	0
AKT1S1	ARNT	PRAS40	HIF1-B	1.06	0.0348	0.0262	0	0	0	0	0	0	0	0	0	NA	0	1.9157	0	1	0
AKT1S1	AURKA	PRAS40	AURKA	1.08	0.0553	0.0381	0	0	0	0	0	0	0	0	0	NA	1	-4.60517	1	1	0
AKT1S1	CCND2	PRAS40	CCND2	1.04	0.0501	0.0353	0	0	0	0	0	0	0	0	0	NA	0	1.8295	0	1	0
AKT1S1	CCNE1	PRAS40	CCNE1	1.02	0.0712	0.0466	0	0	0	0	0	0	0	0	0	NA	0	1.53623	0	1	0
AKT1S1	CD44	PRAS40	CD44	1.01	0.1578	0.0874	0	0	0	0	0	0	0	0	0	NA	0	2.48491	1	1	0
AKT1S1	CDC42	PRAS40	CDC42	1.11	0.0864	0.054	0	0	0	0	0	0	0	0	0	NA	0	NA	1	1	0
AKT1S1	CDK4	PRAS40	CDK4	1.05	0.1535	0.0855	0	0	0	0	0	0	0	0	0	NA	0	NA	0	1	0
AKT1S1	CDK6	PRAS40	CDK6	0.99	0.0879	0.0546	0	0	0	0	0	0	0	0	0	NA	1	-4.60517	1	1	0
AKT1S1	CDKN2A	PRAS40	CDKN2A	0.96	0.5113	0.2294	0	0	0	0	0	0	0	0	0	NA	1	-0.475145	0	1	0
AKT1S1	CDKN2B	PRAS40	CDKN2B	1.06	0.094	0.0575	0	0	0	0	0	0	0	0	0	NA	0	0.113659	0	1	0
AKT1S1	CDKN2C	PRAS40	CDKN2C	1.04	0.3834	0.1791	0	0	0	0	0	0	0	0	0	NA	1	-4.60517	0	1	0
AKT1S1	E2F1	PRAS40	E2F1	1.05	0.207	0.1082	0	0	0	0	0	0	0	0	0	NA	1	-4.60517	0	1	0
AKT1S1	EPHA2	PRAS40	EPHA2	0.99	0.1723	0.0937	0	0	0	0	0	0	0	0	0	NA	1	-4.60517	1	0	0
AKT1S1	ERBB2	PRAS40	ERBB2	1.02	0.1068	0.0635	0	0	0	0	0	0	0	0	0	NA	1	-4.60517	0	1	0
AKT1S1	FGFR4	PRAS40	FGFR4	1.05	0.0575	0.0394	0	0	0	0	0	0	0	0	0	NA	0	2.64499	0	1	0
AKT1S1	FOXO1	PRAS40	FOXO1	1.07	0.0888	0.055	0	0	0	0	0	0	0	0	0	NA	1	-4.60517	0	1	0
AKT1S1	HIF1A	PRAS40	HIF1-A	1.05	0.2643	0.1313	0	0	0	0	0	0	0	0	0	NA	1	-4.60517	1	1	0
AKT1S1	HRAS	PRAS40	H-RAS	1.06	0.0301	0.0235	0	0	0	0	0	0	0	0	0	NA	0	2.64499	0	1	0
AKT1S1	IGF1R	PRAS40	IGF1R	1	0.3002	0.1461	0	0	0	0	0	0	0	0	0	NA	1	-4.60517	1	0	0
AKT1S1	KAT2A	PRAS40	GCN5	0.99	0.2748	0.1356	0	0	0	0	0	0	0	0	0	NA	1	-4.60517	0	1	0
AKT1S1	KEAP1	PRAS40	KEAP1	1.14	0.0004	0.0007	0	0	0	0	0	0	0	0	0	NA	0	1.14608	0	1	0
AKT1S1	LATS2	PRAS40	LATS2	1.12	0.002	0.0026	0	0	0	0	0	0	0	0	0	NA	1	-4.60517	0	1	0
AKT1S1	MAP2K3	PRAS40	MKK3	1.03	0.0313	0.0241	0	0	0	0	0	0	0	0	0	NA	1	-4.60517	0	1	0
AKT1S1	MAP3K5	PRAS40	ASK1	1.06	0.1241	0.0719	0	0	0	0	0	0	0	0	0	NA	1	-4.60517	1	1	0
AKT1S1	MAPK14	PRAS40	P38	1.03	0.246	0.1236	0	0	0	0	0	0	0	0	0	NA	1	-4.60517	1	1	0
AKT1S1	MDM2	PRAS40	MDM2	1.07	0.2083	0.1088	0	0	0	0	0	0	0	0	0	NA	1	-4.60517	0	1	0
AKT1S1	MDM4	PRAS40	MDM4	1.04	0.2926	0.1431	0	0	0	0	0	0	0	0	0	NA	1	-4.60517	1	1	0
AKT1S1	MET	PRAS40	MET	1.08	0.0411	0.0302	0	0	0	0	0	0	0	0	0	NA	1	-4.60517	0	0	0
AKT1S1	MYC	PRAS40	MYC	1.08	0.1558	0.0865	0	0	0	0	0	0	0	0	0	NA	1	-4.60517	1	1	0
AKT1S1	NF1	PRAS40	NF1	1.03	0.3373	0.1611	0	0	0	0	0	0	0	0	0	NA	0	1.0527	0	1	0
AKT1S1	NF2	PRAS40	NF2	1.04	0.0708	0.0465	0	0	0	0	0	0	0	0	0	NA	0	2.34541	1	1	0
AKT1S1	PDGFRA	PRAS40	PDGFRA	1.03	0.3635	0.1717	0	0	0	0	0	0	0	0	0	NA	1	-4.60517	1	1	0
AKT1S1	PIK3R1	PRAS40	PIK3R1	1.06	0.1983	0.1044	0	0	0	0	0	0	0	0	0	NA	1	-4.60517	1	1	0
AKT1S1	RELA	PRAS40	P65	1.05	0.1085	0.0644	0	0	0	0	0	0	0	0	0	NA	1	-4.60517	0	1	0
AKT1S1	SMAD2	PRAS40	SMAD2	0.78	0.2066	0.108	0	0	0	0	0	0	0	0	0	NA	1	-4.60517	1	1	0
AKT1S1	STK11	PRAS40	STK11	1.05	0.0793	0.0506	0	0	0	0	0	0	0	0	0	NA	0	4.44852	0	1	0
AKT1S1	STK3	PRAS40	MST2	1.06	0.1763	0.0954	0	0	0	0	0	0	0	0	0	NA	1	-4.60517	0	1	0
AKT1S1	STK4	PRAS40	MST1	1.08	0.0919	0.0565	0	0	0	0	0	0	0	0	0	NA	1	-4.60517	0	1	0
AKT1S1	TEAD2	PRAS40	TEAD2	1.03	0.0951	0.0581	0	0	0	0	0	0	0	0	0	NA	0	4.74203	1	1	0
AKT1S1	TERT	PRAS40	TERT	1.1	0.0507	0.0356	0	0	0	0	0	0	0	0	0	NA	0	0.923164	1	1	0
AKT1S1	TSC1	PRAS40	TSC1	1.09	0.0227	0.0188	0	0	0	0	0	0	0	0	0	NA	0	2.64499	0	1	0
AKT1S1	YWHAZ	PRAS40	14-3-3ZETA	1.05	0.1309	0.0752	0	0	0	0	0	1	1	1	0	NA	1	-4.60517	1	1	0
ARAF	ABCB5	ARAF	ABCB5	1.06	0.0192	0.0164	0	0	0	0	0	0	0	0	1	-4.60517	1	-4.60517	0	0	0
ARAF	AKT1	ARAF	AKT1	1.4	0.0001	0.0002	1	0	0	1	0	0	0	0	1	-4.60517	1	-4.60517	1	0	4	C1_1/PH:C1_1/Pkinase:PH/Pkinase_Tyr:Pkinase/Pkinase_Tyr
ARAF	AKT1S1	ARAF	PRAS40	1	0.5365	0.2394	0	0	0	0	0	0	0	0	0	NA	0	2.34541	1	0	0
ARAF	ARAF	ARAF	ARAF	1.73	0.0001	0.0002	1	1	1	1	0	0	0	0	0	2.30259	0	2.30259	NA	1	3	C1_1/C1_1:Pkinase_Tyr/Pkinase_Tyr:RBD/RBD
ARAF	ARNT	ARAF	HIF1-B	1.1	0.0052	0.0057	0	0	0	0	0	0	0	0	1	-0.0212774	0	0.491898	0	0	0
ARAF	AURKA	ARAF	AURKA	1.02	0.1347	0.0769	0	0	0	0	0	0	0	0	1	-4.60517	1	-4.60517	1	0	2	C1_1/Pkinase:Pkinase/Pkinase_Tyr
ARAF	BECN1	ARAF	BECN1	1.62	0.0001	0.0002	1	1	1	0	0	0	0	0	1	-4.60517	1	-4.60517	1	0	0
ARAF	CBLB	ARAF	CBLB	0.97	0.6516	0.2845	0	0	0	0	0	0	0	0	1	-4.60517	0	0.407227	1	0	0
ARAF	CBLC	ARAF	CBLC	1.08	0.0001	0.0002	0	0	0	0	0	0	0	0	1	-4.60517	0	1.41099	0	0	2	C1_1/SH2:Pkinase_Tyr/SH2
ARAF	CCND2	ARAF	CCND2	1.47	0.0104	0.0101	1	0	0	0	0	0	0	0	0	1.6864	0	0.405465	1	0	0
ARAF	CCNE1	ARAF	CCNE1	1.01	0.44	0.2015	0	0	0	0	0	0	0	0	1	-4.60517	0	1.63576	0	0	0
ARAF	CD44	ARAF	CD44	1.07	0.2222	0.1142	0	0	0	0	0	0	0	0	1	-4.60517	0	1.06224	0	0	0
ARAF	CDC42	ARAF	CDC42	1.02	0.3338	0.1598	0	0	0	0	0	0	0	0	0	2.69011	0	NA	1	0	1	RBD/Ras
ARAF	CDK4	ARAF	CDK4	1.52	0.0001	0.0002	1	1	1	1	0	0	0	0	0	1.02485	0	NA	1	0	2	C1_1/Pkinase:Pkinase/Pkinase_Tyr
ARAF	CDK6	ARAF	CDK6	1.38	0.0001	0.0002	1	0	0	1	0	0	0	0	1	-4.60517	1	-4.60517	0	0	2	C1_1/Pkinase:Pkinase/Pkinase_Tyr
ARAF	CDKN2A	ARAF	CDKN2A	1.1	0.0002	0.0004	0	0	0	0	0	0	0	0	1	-4.60517	0	0.472955	1	0	0
ARAF	CDKN2B	ARAF	CDKN2B	1.28	0.0001	0.0002	1	0	0	1	0	0	0	0	1	-4.60517	1	-1.32349	0	0	0
ARAF	CDKN2C	ARAF	CDKN2C	1.05	0.1427	0.0805	0	0	0	0	0	0	0	0	0	2.1702	0	3.04452	0	0	0
ARAF	CTNNB1	ARAF	CTNNB1	0.99	0.7212	0.3112	0	0	0	0	0	0	0	0	1	-4.60517	1	-4.60517	0	0	0
ARAF	DACH1	ARAF	DACH1	1.03	0.2906	0.1423	0	0	0	0	0	0	0	0	1	-4.60517	0	0.922521	0	0	0
ARAF	E2F1	ARAF	E2F1	0.93	0.8133	0.347	0	0	0	0	0	0	0	0	1	-4.60517	0	0.922521	0	0	0
ARAF	EPHA2	ARAF	EPHA2	1.52	0.0001	0.0002	1	1	1	0	0	0	0	0	0	1.9833	1	-4.60517	1	1	2	EphA2_TM/Pkinase_Tyr:Pkinase_Tyr/Pkinase_Tyr
ARAF	ERBB2	ARAF	ERBB2	1.13	0.0068	0.0071	0	0	0	0	0	0	0	0	1	-4.60517	1	-4.60517	0	0	1	Pkinase_Tyr/Pkinase_Tyr
ARAF	FGFR4	ARAF	FGFR4	1.48	0.0001	0.0002	1	0	0	0	0	0	0	0	1	-4.60517	1	-4.60517	0	0	1	Pkinase_Tyr/Pkinase_Tyr
ARAF	FOXO1	ARAF	FOXO1	1.07	0.0031	0.0037	0	0	0	0	0	0	0	0	1	-4.60517	1	-4.60517	0	0	0
ARAF	FZR1	ARAF	FZR1	1.13	0.0003	0.0005	0	0	0	0	0	0	0	0	1	-4.60517	0	3.04452	0	0	0
ARAF	GLIS1	ARAF	GLIS1	0.99	0.6429	0.2812	0	0	0	0	0	0	0	0	0	1.9833	0	1.93393	NA	0	0
ARAF	GLIS2	ARAF	GLIS2	1.35	0.0001	0.0002	1	0	0	0	0	0	0	0	1	-4.60517	1	-4.60517	1	0	0
ARAF	GRM1	ARAF	GRM1	1.06	0.0956	0.0583	0	0	0	0	0	0	0	0	1	-4.60517	1	-4.60517	0	0	0
ARAF	HGF	ARAF	HGF	1.1	0.0055	0.006	0	0	0	0	0	0	0	0	0	0.510826	1	-4.60517	0	0	0
ARAF	HIF1A	ARAF	HIF1-A	1.04	0.1596	0.0882	0	0	0	0	0	0	0	0	0	NA	1	-4.60517	1	0	0
ARAF	HRAS	ARAF	H-RAS	4.35	0.0001	0.0002	1	1	1	1	1	0	1	1	0	NA	0	1.22255	0	0	1	RBD/Ras
ARAF	IGF1R	ARAF	IGF1R	1.05	0.0922	0.0566	0	0	0	0	0	0	0	0	1	-4.60517	0	1.88892	0	0	1	Pkinase_Tyr/Pkinase_Tyr
ARAF	KAT2A	ARAF	GCN5	1.13	0.0016	0.0021	0	0	0	0	0	0	0	0	0	NA	1	-4.60517	1	0	0
ARAF	KDELR2	ARAF	KDELR2	1	0.2713	0.1342	0	0	0	0	0	0	0	0	1	-4.60517	1	-4.60517	0	0	0
ARAF	KEAP1	ARAF	KEAP1	1.09	0.1515	0.0846	0	0	0	0	0	0	0	0	1	-4.60517	1	-0.280762	1	0	0
ARAF	LATS2	ARAF	LATS2	1.33	0.0001	0.0002	1	0	0	0	0	0	0	0	1	-4.60517	0	1.93393	1	0	2	C1_1/Pkinase:Pkinase/Pkinase_Tyr
ARAF	MAP2K3	ARAF	MKK3	1.66	0.0001	0.0002	1	1	1	1	0	0	0	0	0	1.6864	1	-4.60517	0	0	2	C1_1/Pkinase:Pkinase/Pkinase_Tyr
ARAF	MAP2K5	ARAF	MKK5	1.48	0.0001	0.0002	1	0	0	1	0	0	0	0	1	-4.60517	1	-4.60517	0	1	2	C1_1/Pkinase:Pkinase/Pkinase_Tyr
ARAF	MAP2K6	ARAF	MKK6	1.16	0.0001	0.0002	0	0	0	0	0	0	0	0	1	-4.60517	0	2.44854	0	0	2	C1_1/Pkinase:Pkinase/Pkinase_Tyr
ARAF	MAP3K5	ARAF	ASK1	1.15	0.0029	0.0035	0	0	0	0	0	0	0	0	1	-4.60517	1	-4.60517	1	0	2	C1_1/Pkinase:Pkinase/Pkinase_Tyr
ARAF	MAPK14	ARAF	P38	1.07	0.1067	0.0635	0	0	0	0	0	0	0	0	1	-4.60517	1	-4.60517	1	0	2	C1_1/Pkinase:Pkinase/Pkinase_Tyr
ARAF	MDM2	ARAF	MDM2	1.03	0.1756	0.0951	0	0	0	0	0	0	0	0	1	-4.60517	0	1.64021	0	0	0
ARAF	MDM4	ARAF	MDM4	1.05	0.1739	0.0944	0	0	0	0	0	0	0	0	1	-4.60517	1	-4.60517	0	0	0
ARAF	MET	ARAF	MET	1.16	0.0004	0.0007	0	0	0	0	0	0	0	0	0	0.510826	1	-4.60517	1	0	1	Pkinase_Tyr/Pkinase_Tyr
ARAF	MSH2	ARAF	MSH2	1.06	0.4786	0.2173	0	0	0	0	0	0	0	0	0	2.3979	1	-4.60517	1	0	0
ARAF	MYC	ARAF	MYC	1.54	0.0001	0.0002	1	1	1	0	0	0	0	0	0	0.607787	1	-4.60517	1	0	0
ARAF	NF1	ARAF	NF1	0.99	0.1829	0.0983	0	0	0	0	0	0	0	0	0	0.377929	0	0.498175	0	0	0
ARAF	NF2	ARAF	NF2	1.47	0.0005	0.0008	1	0	0	0	0	0	0	0	1	-4.60517	0	2.60884	1	0	1	FERM_M/Pkinase_Tyr
ARAF	NFIC	ARAF	NFIC	1.07	0.1102	0.0653	0	0	0	0	0	0	0	0	1	-4.60517	0	3.17208	0	0	0
ARAF	PDGFRA	ARAF	PDGFRA	1.13	0.0002	0.0004	0	0	0	0	0	0	0	0	0	0.890068	0	0.111226	0	0	1	Pkinase_Tyr/Pkinase_Tyr
ARAF	PIK3R1	ARAF	PIK3R1	1.05	0.0982	0.0594	0	0	0	0	1	1	1	1	1	-4.60517	1	-4.60517	0	0	2	C1_1/SH2:Pkinase_Tyr/SH2
ARAF	PTEN	ARAF	PTEN	1.06	0.0833	0.0525	0	0	0	0	0	0	0	0	1	-4.60517	0	0.280514	1	0	0
ARAF	RAF1	ARAF	RAF1	1.18	0.0002	0.0004	0	0	0	0	0	0	0	1	0	NA	1	-4.60517	0	0	3	C1_1/C1_1:Pkinase_Tyr/Pkinase_Tyr:RBD/RBD
ARAF	RASSF1	ARAF	RASSF1	2.17	0.0001	0.0002	1	1	1	1	0	0	0	0	0	NA	0	NA	0	0	1	C1_1/C1_1
ARAF	RB1	ARAF	RB1	1	0.1344	0.0767	0	0	0	0	0	0	0	0	0	0.828066	1	-4.60517	0	0	0
ARAF	RELA	ARAF	P65	0.98	0.4515	0.2063	0	0	0	0	0	0	0	0	0	NA	0	2.34541	1	0	0
ARAF	ROS1	ARAF	ROS1	1.01	0.3317	0.1592	0	0	0	0	0	0	0	0	1	-4.60517	1	-0.0132452	0	0	1	Pkinase_Tyr/Pkinase_Tyr
ARAF	SFN	ARAF	14-3-3SIGMA	1.26	0.0001	0.0002	1	0	1	0	0	1	1	1	0	2.69011	0	3.04452	1	0	0
ARAF	SMAD1	ARAF	SMAD1	0.96	0.1715	0.0933	0	0	0	0	0	0	0	0	1	-4.60517	0	2.46689	1	1	0
ARAF	SMAD2	ARAF	SMAD2	1.08	0.094	0.0575	0	0	0	0	0	0	0	0	1	-4.60517	1	-4.60517	1	0	0
ARAF	SOX3	ARAF	SOX3	1	0.3002	0.1461	0	0	0	0	0	0	0	0	1	-4.60517	1	-4.60517	1	0	0
ARAF	STK11	ARAF	STK11	2.24	0.0001	0.0002	1	1	1	0	0	0	0	0	1	-0.143101	0	1.41099	0	0	2	C1_1/Pkinase:Pkinase/Pkinase_Tyr
ARAF	STK3	ARAF	MST2	1.07	0.0486	0.0345	0	0	0	0	0	0	0	0	0	1.45395	1	-4.60517	0	0	2	C1_1/Pkinase:Pkinase/Pkinase_Tyr
ARAF	STK4	ARAF	MST1	1.01	0.1544	0.0859	0	0	0	0	0	0	0	0	1	-4.60517	1	-4.60517	1	0	2	C1_1/Pkinase:Pkinase/Pkinase_Tyr
ARAF	TCF3	ARAF	TCF3	1.07	0.4302	0.198	0	0	0	0	0	0	0	0	0	2.69011	0	3.04452	0	0	0
ARAF	TEAD2	ARAF	TEAD2	1.1	0.0145	0.0131	0	0	0	0	0	0	0	0	0	NA	0	1.64021	0	0	0
ARAF	TERT	ARAF	TERT	1.06	0.0603	0.0409	0	0	0	0	0	0	0	0	0	0.959776	0	0.363792	1	0	0
ARAF	TNFRSF1A	ARAF	TNFRSF1A	1.05	0.167	0.0914	0	0	0	0	0	0	0	0	0	1.82455	0	0.686878	0	0	0
ARAF	TP53	ARAF	TP53	1.34	0.0001	0.0002	1	0	0	0	0	0	0	0	0	0.197064	1	-0.0897288	0	0	0
ARAF	TSC1	ARAF	TSC1	1.41	0.0004	0.0007	1	0	0	0	0	0	0	0	1	-4.60517	1	-4.60517	0	0	0
ARAF	TTYH2	ARAF	TTYH2	1.14	0.0331	0.0252	0	0	0	0	0	0	0	0	1	-4.60517	0	1.7492	NA	0	0
ARAF	WHSC1L1	ARAF	WHSC1L1	1.11	0.0021	0.0027	0	0	0	0	0	0	0	0	0	1.17747	1	-0.146246	0	0	0
ARAF	YWHAG	ARAF	14-3-3GAMMA	5.63	0.0001	0.0002	1	1	1	1	0	1	1	1	1	-4.60517	1	-4.60517	NA	0	0
ARAF	YWHAZ	ARAF	14-3-3ZETA	1.48	0.0001	0.0002	1	0	1	1	1	1	1	1	0	1.09861	1	-4.60517	1	0	0
ARNT	AKT1	HIF1-B	AKT1	2.05	0.0001	0.0002	1	1	1	1	0	0	0	0	0	1.65292	0	1.41194	0	1	0
ARNT	ARNT	HIF1-B	HIF1-B	1.84	0.0001	0.0002	1	1	1	1	0	0	1	0	0	2.30259	0	2.30259	NA	1	5	HLH/HLH:HLH/PAS:PAS/PAS:PAS/PAS_11:PAS_11/PAS_11
ARNT	AURKA	HIF1-B	AURKA	1.17	0.0008	0.0012	0	0	0	0	0	0	0	0	0	0.521875	1	-4.60517	0	1	0
ARNT	CCND2	HIF1-B	CCND2	1.95	0.0001	0.0002	1	1	1	1	0	0	0	0	0	0.94369	1	-0.0259755	1	1	0
ARNT	CCNE1	HIF1-B	CCNE1	1.68	0.0001	0.0002	1	1	1	1	0	0	0	0	1	-0.122709	1	-0.320908	0	1	0
ARNT	CD44	HIF1-B	CD44	1.29	0.0001	0.0002	1	0	0	1	0	0	0	0	0	2.06369	1	-4.60517	1	1	0
ARNT	CDC42	HIF1-B	CDC42	1.11	0.0084	0.0085	0	0	0	0	0	0	0	0	1	-4.60517	0	NA	0	1	0
ARNT	CDK4	HIF1-B	CDK4	2.41	0.0001	0.0002	1	1	1	1	0	0	0	0	0	0.131928	0	NA	0	1	0
ARNT	CDK6	HIF1-B	CDK6	2.05	0.0001	0.0002	1	1	1	1	0	0	0	0	1	-0.368561	1	-4.60517	0	1	0
ARNT	CDKN2A	HIF1-B	CDKN2A	2.92	0.0001	0.0002	1	1	1	1	0	0	0	0	0	0.890315	1	-0.628609	0	1	0
ARNT	CDKN2B	HIF1-B	CDKN2B	1.52	0.0001	0.0002	1	1	1	1	0	0	0	0	0	0.98706	1	-0.0065574	0	1	0
ARNT	CDKN2C	HIF1-B	CDKN2C	1.29	0.0001	0.0002	1	0	0	0	0	0	0	0	0	1.65292	1	-4.60517	0	1	0
ARNT	E2F1	HIF1-B	E2F1	1.09	0.1305	0.075	0	0	0	0	0	0	0	0	0	0.207228	0	0.491898	0	1	0
ARNT	EPHA2	HIF1-B	EPHA2	1.54	0.0001	0.0002	1	1	1	1	0	0	0	0	1	-4.60517	0	2.61496	0	0	0
ARNT	ERBB2	HIF1-B	ERBB2	1.3	0.0001	0.0002	1	0	0	0	0	0	0	0	0	0.521875	0	0.631778	1	1	0
ARNT	FGFR4	HIF1-B	FGFR4	1.64	0.0001	0.0002	1	1	1	1	0	0	0	0	1	-0.507542	0	1.76099	0	1	0
ARNT	FOXO1	HIF1-B	FOXO1	1.01	0.0974	0.0592	0	0	0	0	0	0	0	0	1	-4.60517	1	-4.60517	0	1	0
ARNT	HIF1A	HIF1-B	HIF1-A	1.36	0.0029	0.0035	1	0	1	0	1	1	1	1	0	NA	1	-4.60517	0	1	4	HLH/HLH:HLH/PAS:PAS/PAS:PAS/PAS_11
ARNT	KAT2A	HIF1-B	GCN5	1.15	0.018	0.0156	0	0	0	0	0	0	0	0	0	NA	1	-4.60517	0	1	0
ARNT	KEAP1	HIF1-B	KEAP1	1.01	0.2653	0.1318	0	0	0	0	0	0	0	0	0	0.948039	0	1.11436	1	1	0
ARNT	LATS2	HIF1-B	LATS2	1.38	0.0001	0.0002	1	0	0	1	0	0	0	0	1	-4.60517	0	1.50408	0	1	0
ARNT	MAP3K5	HIF1-B	ASK1	1.1	0.0643	0.043	0	0	0	0	0	0	0	0	0	0.784119	1	-4.60517	0	0	0
ARNT	SMAD2	HIF1-B	SMAD2	1.07	0.0011	0.0015	0	0	0	0	0	0	0	0	0	0.500244	1	-4.60517	0	1	0
ARNT	STK11	HIF1-B	STK11	2.13	0.0001	0.0002	1	1	1	1	0	0	0	0	0	0.668859	0	0.980829	0	1	0
ARNT	TEAD2	HIF1-B	TEAD2	1.42	0.0001	0.0002	1	0	0	0	0	0	0	0	0	NA	0	1.2102	0	1	0
ARNT	TERT	HIF1-B	TERT	1.19	0.0001	0.0002	0	0	0	0	0	0	0	0	0	0.121361	1	-0.939548	0	1	0
ARNT	TSC1	HIF1-B	TSC1	1.14	0.0001	0.0002	0	0	0	0	0	0	0	0	0	0.500244	0	0.792238	0	1	0
ARNT	YWHAZ	HIF1-B	14-3-3ZETA	1.06	0.0444	0.0322	0	0	0	0	0	0	0	0	0	0.626008	1	-4.60517	0	1	0
AURKA	AKT1	AURKA	AKT1	1.91	0.0001	0.0002	1	1	1	1	0	0	1	0	1	-4.60517	1	-4.60517	1	1	3	PH/Pkinase:Pkinase/Pkinase:Pkinase/Pkinase_C
AURKA	AURKA	AURKA	AURKA	0.99	0.0819	0.0519	0	0	0	0	0	1	1	0	0	2.30259	0	2.30259	NA	1	1	Pkinase/Pkinase
AURKA	CCNE1	AURKA	CCNE1	2.21	0.0005	0.0008	1	1	1	0	0	0	0	0	0	0.445074	1	-4.60517	0	1	2	Cyclin_C/Pkinase:Cyclin_N/Pkinase
AURKA	EPHA2	AURKA	EPHA2	1.69	0.0001	0.0002	1	1	1	0	0	0	0	0	0	1.16693	1	-4.60517	0	0	3	Pkinase/fn3:Pkinase/Pkinase_Tyr:Pkinase/SAM_1
AURKA	FGFR4	AURKA	FGFR4	1.16	0.0001	0.0002	0	0	0	0	0	0	0	0	0	1.79651	0	3.34404	1	0	2	I-set/Pkinase:Pkinase/Pkinase_Tyr
AURKA	KEAP1	AURKA	KEAP1	1.13	0.0009	0.0013	0	0	0	0	0	0	0	0	0	0.363965	1	-4.60517	1	1	0
AURKA	LATS2	AURKA	LATS2	1.81	0.0001	0.0002	1	1	1	1	1	1	0	1	0	1.65823	1	-4.60517	1	1	2	Pkinase/Pkinase:Pkinase/Pkinase_C
AURKA	MAP3K5	AURKA	ASK1	1.22	0.0091	0.0091	1	0	0	0	0	0	0	0	1	-4.60517	1	-4.60517	0	1	1	Pkinase/Pkinase
AURKA	SMAD2	AURKA	SMAD2	1.12	0.0016	0.0021	0	0	0	0	0	0	0	0	1	-4.60517	1	-4.60517	1	1	0
AURKA	STK11	AURKA	STK11	1.26	0.0001	0.0002	1	0	0	0	0	0	0	0	1	-0.965081	1	-4.60517	0	1	1	Pkinase/Pkinase
AURKA	TEAD2	AURKA	TEAD2	1.27	0.0001	0.0002	1	0	0	0	0	0	0	0	0	NA	1	-4.60517	0	1	0
AURKA	TERT	AURKA	TERT	1.19	0.0001	0.0002	0	0	0	0	0	0	0	0	0	1.38738	0	1.62314	1	0	0
AURKA	TSC1	AURKA	TSC1	2.01	0.0001	0.0002	1	1	1	1	0	0	0	0	0	1.87413	1	-4.60517	1	1	0
AURKA	YWHAZ	AURKA	14-3-3ZETA	1.09	0.0004	0.0007	0	0	0	0	0	0	0	0	0	0.281167	1	-4.60517	1	1	0
BECN1	ABCB5	BECN1	ABCB5	1.07	0.0236	0.0194	0	0	0	0	0	0	0	0	1	-4.60517	0	1.68705	1	0	0
BECN1	AKT1	BECN1	AKT1	1.37	0.0001	0.0002	1	0	0	0	0	0	0	0	1	-4.60517	0	1.64021	1	0	0
BECN1	AKT1S1	BECN1	PRAS40	1.12	0.0056	0.0061	0	0	0	0	0	0	0	0	0	NA	1	-4.60517	1	0	0
BECN1	ARNT	BECN1	HIF1-B	1.3	0.0001	0.0002	1	0	0	0	0	0	0	0	1	-4.60517	1	-4.60517	0	0	0
BECN1	AURKA	BECN1	AURKA	1.16	0.0001	0.0002	0	0	0	0	0	0	0	0	1	-4.60517	1	-4.60517	1	0	0
BECN1	BECN1	BECN1	BECN1	2.74	0.0001	0.0002	1	1	1	1	0	1	1	0	0	2.30259	0	2.30259	NA	1	2	APG6/APG6:ERM/ERM
BECN1	CCND2	BECN1	CCND2	1.3	0.0001	0.0002	1	0	0	0	0	0	0	0	1	-4.60517	1	-4.60517	0	0	0
BECN1	CCNE1	BECN1	CCNE1	1.1	0.0008	0.0012	0	0	0	0	0	0	0	0	0	2.19258	0	0.830348	0	0	0
BECN1	CD44	BECN1	CD44	1.05	0.0009	0.0013	0	0	0	0	0	0	0	0	0	3.32773	1	-4.60517	0	0	0
BECN1	CDC42	BECN1	CDC42	1.12	0.0001	0.0002	0	0	0	0	0	0	0	0	1	-4.60517	0	NA	1	1	0
BECN1	CDK4	BECN1	CDK4	1.48	0.0001	0.0002	1	0	0	1	0	0	0	0	1	-4.60517	0	NA	1	0	0
BECN1	CDK6	BECN1	CDK6	1.63	0.0001	0.0002	1	1	1	0	0	0	0	0	1	-4.60517	1	-4.60517	0	0	0
BECN1	CDKN2A	BECN1	CDKN2A	4.72	0.0001	0.0002	1	1	1	1	0	1	0	0	1	-4.60517	1	-1.18913	0	0	0
BECN1	CDKN2B	BECN1	CDKN2B	1.33	0.0001	0.0002	1	0	0	1	0	0	0	0	1	-4.60517	1	-4.60517	1	0	0
BECN1	CDKN2C	BECN1	CDKN2C	1.18	0.0001	0.0002	0	0	0	0	0	0	0	0	1	-4.60517	1	-4.60517	0	0	0
BECN1	E2F1	BECN1	E2F1	1.09	0.0006	0.0009	0	0	0	0	0	0	0	1	1	-4.60517	0	1.64021	0	0	0
BECN1	EPHA2	BECN1	EPHA2	1.65	0.0001	0.0002	1	1	1	1	0	0	0	0	0	2.91326	1	-4.60517	0	0	0
BECN1	ERBB2	BECN1	ERBB2	1.33	0.0001	0.0002	1	0	0	0	0	0	0	0	0	2.28424	0	2.92077	0	1	0
BECN1	FGFR4	BECN1	FGFR4	1.69	0.0001	0.0002	1	1	1	1	0	0	0	0	1	-4.60517	1	-4.60517	0	1	0
BECN1	FOXO1	BECN1	FOXO1	1.02	0.2839	0.1395	0	0	0	0	0	0	0	0	1	-4.60517	1	-4.60517	0	0	0
BECN1	HIF1A	BECN1	HIF1-A	1.08	0.0516	0.0361	0	0	0	0	0	0	0	0	0	NA	1	-4.60517	1	0	0
BECN1	HRAS	BECN1	H-RAS	1.04	0.1233	0.0716	0	0	0	0	0	0	0	0	0	NA	0	1.93994	1	0	0
BECN1	IGF1R	BECN1	IGF1R	1.04	0.0815	0.0517	0	0	0	0	0	0	0	0	1	-4.60517	0	1.64021	1	0	0
BECN1	KAT2A	BECN1	GCN5	1.75	0.0001	0.0002	1	1	1	0	0	0	0	0	0	NA	0	5.55296	0	0	0
BECN1	KEAP1	BECN1	KEAP1	1.09	0.0557	0.0384	0	0	0	0	0	0	0	0	0	0.760588	0	0.439598	1	1	0
BECN1	LATS2	BECN1	LATS2	2.18	0.0001	0.0002	1	1	1	1	0	0	0	0	1	-4.60517	1	-4.60517	1	0	0
BECN1	MAP2K3	BECN1	MKK3	1.55	0.0001	0.0002	1	1	1	0	0	0	0	0	1	-4.60517	0	1.40487	0	0	0
BECN1	MAP3K5	BECN1	ASK1	1.03	0.1515	0.0846	0	0	0	0	0	0	0	0	0	2.49412	1	-4.60517	1	0	0
BECN1	MAPK14	BECN1	P38	1.15	0.0001	0.0002	0	0	0	0	0	0	0	0	1	-4.60517	1	-4.60517	1	0	0
BECN1	MDM2	BECN1	MDM2	1.03	0.1651	0.0906	0	0	0	0	0	0	0	0	1	-4.60517	1	-4.60517	1	0	0
BECN1	MDM4	BECN1	MDM4	1.21	0.0001	0.0002	1	0	0	0	0	0	0	0	1	-4.60517	1	-4.60517	0	0	0
BECN1	MET	BECN1	MET	1.17	0.0001	0.0002	0	0	0	0	0	0	0	0	1	-4.60517	1	-4.60517	1	0	0
BECN1	MYC	BECN1	MYC	1.09	0.0031	0.0037	0	0	0	0	0	0	0	0	1	-4.60517	1	-4.60517	1	0	0
BECN1	NF1	BECN1	NF1	1.05	0.1645	0.0904	0	0	0	0	0	0	0	0	0	1.30933	1	-4.60517	0	0	0
BECN1	NF2	BECN1	NF2	4	0.0001	0.0002	1	1	1	0	0	0	0	0	1	-4.60517	1	-4.60517	1	1	4	ERM/ERM:ERM/FERM_C:ERM/FERM_M:ERM/FERM_N
BECN1	PDGFRA	BECN1	PDGFRA	1.22	0.0001	0.0002	1	0	0	0	0	0	0	0	1	-4.60517	0	0.830348	0	0	0
BECN1	PIK3R1	BECN1	PIK3R1	1.06	0.0036	0.0042	0	0	0	0	0	0	0	0	1	-4.60517	1	-4.60517	0	0	0
BECN1	PTEN	BECN1	PTEN	1.14	0.0001	0.0002	0	0	0	0	0	0	0	0	1	-4.60517	0	0.135545	0	0	0
BECN1	RAF1	BECN1	RAF1	1.45	0.0001	0.0002	1	0	0	1	0	0	0	0	0	NA	0	3.7612	0	0	0
BECN1	RB1	BECN1	RB1	1.04	0.1264	0.073	0	0	0	0	0	0	0	0	0	1.75882	0	0.766759	1	0	0
BECN1	RELA	BECN1	P65	1.08	0.0015	0.002	0	0	0	0	0	0	0	0	0	NA	1	-4.60517	0	0	0
BECN1	SMAD2	BECN1	SMAD2	1.26	0.0305	0.0237	1	0	0	0	0	0	0	0	1	-4.60517	1	-4.60517	1	0	0
BECN1	SOX3	BECN1	SOX3	1.1	0.0065	0.0069	0	0	0	0	0	0	0	0	1	-4.60517	1	-4.60517	1	0	0
BECN1	STK11	BECN1	STK11	1.33	0.0001	0.0002	1	0	0	1	0	0	0	0	0	2.20532	1	-4.60517	1	0	0
BECN1	STK3	BECN1	MST2	1.06	0.0703	0.0463	0	0	0	0	0	0	0	0	0	2.38417	1	-4.60517	0	0	0
BECN1	STK4	BECN1	MST1	1.02	0.2589	0.1291	0	0	0	0	0	0	0	0	1	-4.60517	0	2.65089	1	0	0
BECN1	TCF3	BECN1	TCF3	1.09	0.0042	0.0048	0	0	0	0	0	0	0	0	1	-4.60517	1	-4.60517	0	0	0
BECN1	TEAD2	BECN1	TEAD2	1.26	0.0001	0.0002	1	0	0	0	0	0	0	0	0	NA	1	-4.60517	0	0	0
BECN1	TERT	BECN1	TERT	1.4	0.0001	0.0002	1	0	0	0	0	0	0	0	1	-4.60517	1	-4.60517	0	0	0
BECN1	TNFRSF1A	BECN1	TNFRSF1A	1.13	0.0024	0.003	0	0	0	0	0	0	0	0	1	-4.60517	1	-4.60517	0	0	0
BECN1	TP53	BECN1	TP53	1.18	0.0004	0.0007	0	0	0	0	0	0	0	0	0	0.896488	0	2.30259	0	1	0
BECN1	TSC1	BECN1	TSC1	2.54	0.0001	0.0002	1	1	1	1	0	1	1	1	1	-4.60517	0	3.10906	1	0	0
BECN1	YWHAZ	BECN1	14-3-3ZETA	1.02	0.0601	0.0408	0	0	0	0	0	0	0	0	0	2.02909	1	-4.60517	1	0	0
BRAF	ABCB5	BRAF	ABCB5	1.05	0.0263	0.0212	0	0	0	0	0	0	0	0	0	0.175565	1	-0.195745	0	1	0
BRAF	AKT1	BRAF	AKT1	1.24	0.0001	0.0002	1	0	1	0	1	1	1	1	0	0.464991	1	-4.60517	0	1	4	C1_1/PH:C1_1/Pkinase:PH/Pkinase_Tyr:Pkinase/Pkinase_Tyr
BRAF	AKT1S1	BRAF	PRAS40	1.05	0.0348	0.0262	0	0	0	0	0	0	0	0	0	NA	1	-4.60517	1	1	0
BRAF	ARAF	BRAF	ARAF	1.48	0.0001	0.0002	1	0	1	1	1	1	1	1	1	-4.60517	1	-4.60517	1	0	3	C1_1/C1_1:Pkinase_Tyr/Pkinase_Tyr:RBD/RBD
BRAF	ARNT	BRAF	HIF1-B	1.01	0.0197	0.0168	0	0	0	0	0	0	0	0	0	0.174353	1	-4.60517	0	1	0
BRAF	AURKA	BRAF	AURKA	1.21	0.0001	0.0002	1	0	0	0	0	0	0	0	1	-0.354081	1	-4.60517	0	1	2	C1_1/Pkinase:Pkinase/Pkinase_Tyr
BRAF	BECN1	BRAF	BECN1	1.09	0.0004	0.0007	0	0	0	0	0	0	0	0	1	-4.60517	1	-4.60517	0	0	0
BRAF	BRAF	BRAF	BRAF	1.72	0.0001	0.0002	1	1	1	1	0	1	1	0	0	2.30259	0	2.30259	NA	1	3	C1_1/C1_1:Pkinase_Tyr/Pkinase_Tyr:RBD/RBD
BRAF	CBLB	BRAF	CBLB	1.02	0.4699	0.2138	0	0	0	0	0	0	0	0	0	1.45963	0	0.266629	1	1	0
BRAF	CBLC	BRAF	CBLC	1.13	0.0003	0.0005	0	0	0	0	0	0	0	0	1	-4.60517	1	-4.60517	0	1	2	C1_1/SH2:Pkinase_Tyr/SH2
BRAF	CCND2	BRAF	CCND2	1.13	0.0018	0.0023	0	0	0	0	0	0	0	0	1	-4.60517	1	-4.60517	0	1	0
BRAF	CCNE1	BRAF	CCNE1	1.02	0.2817	0.1386	0	0	0	0	0	0	0	0	0	0.928391	1	-0.0131581	1	1	0
BRAF	CD44	BRAF	CD44	0.98	0.3701	0.1742	0	0	0	0	0	0	0	0	1	-4.60517	0	1.90954	0	1	0
BRAF	CDC42	BRAF	CDC42	0.95	0.8768	0.3722	0	0	0	0	0	0	0	0	1	-4.60517	0	NA	1	1	1	RBD/Ras
BRAF	CDK4	BRAF	CDK4	1.17	0.0128	0.0119	0	0	0	0	0	0	0	0	1	-0.685179	0	NA	0	1	2	C1_1/Pkinase:Pkinase/Pkinase_Tyr
BRAF	CDK6	BRAF	CDK6	1.08	0.0005	0.0008	0	0	0	0	0	0	0	0	0	2.76961	0	1.60944	0	1	2	C1_1/Pkinase:Pkinase/Pkinase_Tyr
BRAF	CDKN2A	BRAF	CDKN2A	1.04	0.0064	0.0068	0	0	0	0	0	0	0	0	1	-0.93827	0	0.668883	1	1	0
BRAF	CDKN2B	BRAF	CDKN2B	1.07	0.0063	0.0067	0	0	0	0	0	0	0	0	1	-0.625895	0	0.424883	0	1	0
BRAF	CDKN2C	BRAF	CDKN2C	1.06	0.0703	0.0463	0	0	0	0	0	0	0	0	0	0.464991	1	-4.60517	1	1	0
BRAF	CTNNB1	BRAF	CTNNB1	1.01	0.071	0.0466	0	0	0	0	0	0	0	0	0	1.30041	1	-4.60517	0	1	0
BRAF	DACH1	BRAF	DACH1	1.04	0.0512	0.0359	0	0	0	0	0	0	0	0	0	0.379888	1	-4.60517	0	1	0
BRAF	E2F1	BRAF	E2F1	1.01	0.2431	0.1226	0	0	0	0	0	0	0	0	1	-4.60517	1	-4.60517	0	1	0
BRAF	EPHA2	BRAF	EPHA2	1.13	0.0066	0.0069	0	0	0	0	0	0	0	0	1	-4.60517	1	-4.60517	1	1	2	EphA2_TM/Pkinase_Tyr:Pkinase_Tyr/Pkinase_Tyr
BRAF	ERBB2	BRAF	ERBB2	1.09	0.0012	0.0016	0	0	0	0	0	0	0	0	0	0.480366	1	-4.60517	0	1	1	Pkinase_Tyr/Pkinase_Tyr
BRAF	FGFR4	BRAF	FGFR4	0.99	0.3137	0.1519	0	0	0	0	0	0	0	0	1	-0.0202027	1	-4.60517	0	1	1	Pkinase_Tyr/Pkinase_Tyr
BRAF	FOXO1	BRAF	FOXO1	1.11	0.0004	0.0007	0	0	0	0	0	0	0	0	1	-4.60517	1	-4.60517	0	1	0
BRAF	FZR1	BRAF	FZR1	1.14	0.0003	0.0005	0	0	0	0	0	0	0	0	0	2.57824	1	-4.60517	0	1	0
BRAF	GLIS1	BRAF	GLIS1	1.03	0.134	0.0765	0	0	0	0	0	0	0	0	0	1.19896	1	-4.60517	NA	1	0
BRAF	GLIS2	BRAF	GLIS2	1.05	0.0056	0.0061	0	0	0	0	0	0	0	0	0	1.39624	1	-4.60517	0	1	0
BRAF	GRM1	BRAF	GRM1	0.96	0.5432	0.2421	0	0	0	0	0	0	0	0	0	0.0760823	1	-4.60517	0	1	0
BRAF	HGF	BRAF	HGF	1	0.1157	0.0679	0	0	0	0	0	0	0	0	0	1.33685	0	1.27206	0	0	0
BRAF	HIF1A	BRAF	HIF1-A	1.02	0.6781	0.2947	0	0	0	0	0	0	0	0	0	NA	1	-4.60517	0	1	0
BRAF	HRAS	BRAF	H-RAS	4.04	0.0001	0.0002	1	1	1	1	1	1	0	1	0	NA	1	-4.60517	0	1	1	RBD/Ras
BRAF	IGF1R	BRAF	IGF1R	1.1	0.031	0.0239	0	0	0	0	0	0	0	0	0	0.118418	1	-4.60517	0	1	1	Pkinase_Tyr/Pkinase_Tyr
BRAF	KAT2A	BRAF	GCN5	1.03	0.5238	0.2342	0	0	0	0	0	0	0	0	0	NA	1	-4.60517	1	0	0
BRAF	KDELR2	BRAF	KDELR2	1.01	0.336	0.1606	0	0	0	0	0	0	0	0	1	-0.446287	0	1.81011	0	0	0
BRAF	KEAP1	BRAF	KEAP1	1.05	0.0822	0.0521	0	0	0	0	0	0	0	0	0	0.0072993	0	0.454945	0	1	0
BRAF	LATS2	BRAF	LATS2	1.27	0.0001	0.0002	1	0	0	0	0	0	0	0	0	0.713766	1	-4.60517	0	1	2	C1_1/Pkinase:Pkinase/Pkinase_Tyr
BRAF	MAP2K3	BRAF	MKK3	1.3	0.0025	0.0031	1	0	0	0	0	0	0	0	1	-4.60517	0	0.562785	0	1	2	C1_1/Pkinase:Pkinase/Pkinase_Tyr
BRAF	MAP2K5	BRAF	MKK5	1.1	0.0007	0.001	0	0	0	0	0	0	0	0	1	-4.60517	0	2.22162	0	1	2	C1_1/Pkinase:Pkinase/Pkinase_Tyr
BRAF	MAP2K6	BRAF	MKK6	1.23	0.0001	0.0002	1	0	0	0	0	0	0	0	0	1.97912	1	-4.60517	0	1	2	C1_1/Pkinase:Pkinase/Pkinase_Tyr
BRAF	MAP3K5	BRAF	ASK1	1.05	0.0341	0.0258	0	0	0	0	0	0	0	0	1	-0.143101	0	1.51635	1	1	2	C1_1/Pkinase:Pkinase/Pkinase_Tyr
BRAF	MAPK14	BRAF	P38	1.12	0.0012	0.0016	0	0	0	0	0	0	0	0	1	-0.354081	1	-4.60517	0	1	2	C1_1/Pkinase:Pkinase/Pkinase_Tyr
BRAF	MDM2	BRAF	MDM2	0.99	0.548	0.2439	0	0	0	0	0	0	0	0	1	-0.149532	1	-4.60517	0	1	0
BRAF	MDM4	BRAF	MDM4	1	0.4993	0.2251	0	0	0	0	0	0	0	0	0	0.182322	0	2.22162	1	1	0
BRAF	MET	BRAF	MET	0.99	0.4685	0.2134	0	0	0	0	0	0	0	0	0	0.0760823	0	1.09861	0	1	1	Pkinase_Tyr/Pkinase_Tyr
BRAF	MSH2	BRAF	MSH2	1	0.3569	0.1689	0	0	0	0	0	0	0	0	0	1.71979	0	0.562785	0	0	0
BRAF	MYC	BRAF	MYC	1.16	0.006	0.0064	0	0	0	0	0	0	0	0	1	-0.319943	0	1.63118	0	1	0
BRAF	NF1	BRAF	NF1	1.08	0.0709	0.0465	0	0	0	0	0	0	0	0	1	-0.0683719	1	-0.499494	0	1	0
BRAF	NF2	BRAF	NF2	1.11	0.0156	0.0139	0	0	0	0	0	0	0	0	1	-4.60517	1	-4.60517	1	1	1	FERM_M/Pkinase_Tyr
BRAF	NFIC	BRAF	NFIC	1.03	0.0011	0.0015	0	0	0	0	0	0	0	0	0	1.42712	1	-4.60517	0	1	0
BRAF	PDGFRA	BRAF	PDGFRA	1.02	0.0352	0.0265	0	0	0	0	0	0	0	0	0	0.496815	0	0.864997	0	1	1	Pkinase_Tyr/Pkinase_Tyr
BRAF	PIK3R1	BRAF	PIK3R1	1.06	0.0035	0.0041	0	0	0	0	0	0	0	0	1	-0.143101	1	-4.60517	0	1	2	C1_1/SH2:Pkinase_Tyr/SH2
BRAF	PTEN	BRAF	PTEN	1.07	0.0208	0.0175	0	0	0	0	0	0	0	0	1	-4.60517	0	0.71988	1	1	0
BRAF	RAF1	BRAF	RAF1	1.07	0.0006	0.0009	0	0	0	0	1	1	1	1	0	NA	1	-4.60517	0	1	3	C1_1/C1_1:Pkinase_Tyr/Pkinase_Tyr:RBD/RBD
BRAF	RASSF1	BRAF	RASSF1	1.32	0.0001	0.0002	1	0	0	0	0	0	0	0	0	NA	0	NA	0	1	1	C1_1/C1_1
BRAF	RB1	BRAF	RB1	1.02	0.3449	0.164	0	0	0	0	0	0	0	0	1	-4.60517	1	-0.076961	0	1	0
BRAF	RELA	BRAF	P65	1.01	0.7037	0.3043	0	0	0	0	0	0	0	0	0	NA	1	-4.60517	0	1	0
BRAF	ROS1	BRAF	ROS1	1.06	0.1295	0.0746	0	0	0	0	0	0	0	0	0	0.590868	1	-0.137717	0	1	1	Pkinase_Tyr/Pkinase_Tyr
BRAF	SFN	BRAF	14-3-3SIGMA	1.62	0.0001	0.0002	1	1	1	1	1	1	1	1	1	-4.60517	1	-4.60517	0	1	0
BRAF	SMAD1	BRAF	SMAD1	1.12	0.0169	0.0148	0	0	0	0	0	0	0	0	0	1.39624	1	-4.60517	0	1	0
BRAF	SMAD2	BRAF	SMAD2	1.05	0.0078	0.0079	0	0	0	0	0	0	0	0	1	-4.60517	0	0.674455	0	1	0
BRAF	SOX3	BRAF	SOX3	1.04	0.1868	0.0997	0	0	0	0	0	0	0	0	0	0.118418	1	-4.60517	1	0	0
BRAF	STK11	BRAF	STK11	1.39	0.0001	0.0002	1	0	0	0	0	0	0	0	1	-0.262364	0	2.32728	0	1	2	C1_1/Pkinase:Pkinase/Pkinase_Tyr
BRAF	STK3	BRAF	MST2	0.99	0.6056	0.2662	0	0	0	0	0	0	0	0	0	0.590868	0	2.32728	0	1	2	C1_1/Pkinase:Pkinase/Pkinase_Tyr
BRAF	STK4	BRAF	MST1	1.06	0.1649	0.0905	0	0	0	0	0	0	0	0	0	0.118418	1	-4.60517	1	1	2	C1_1/Pkinase:Pkinase/Pkinase_Tyr
BRAF	TCF3	BRAF	TCF3	1.01	0.4836	0.2193	0	0	0	0	0	0	0	0	0	0.985817	1	-4.60517	0	1	0
BRAF	TEAD2	BRAF	TEAD2	1.15	0.0001	0.0002	0	0	0	0	0	0	0	0	0	NA	0	1.51635	1	1	0
BRAF	TERT	BRAF	TERT	1.29	0.0078	0.0079	1	0	0	0	0	0	0	0	1	-0.0953102	0	1.29227	1	0	0
BRAF	TNFRSF1A	BRAF	TNFRSF1A	1.01	0.0929	0.057	0	0	0	0	0	0	0	0	1	-4.60517	1	-4.60517	1	1	0
BRAF	TP53	BRAF	TP53	1.16	0.0119	0.0113	0	0	0	0	0	0	0	0	0	0.390539	0	0.897942	0	1	0
BRAF	TSC1	BRAF	TSC1	1.18	0.0011	0.0015	0	0	0	0	0	0	0	0	0	0.985817	1	-4.60517	0	1	0
BRAF	TTYH2	BRAF	TTYH2	1	0.6962	0.3013	0	0	0	0	0	0	0	0	0	1.26052	0	0.674455	NA	1	0
BRAF	WHSC1L1	BRAF	WHSC1L1	1.15	0.0038	0.0044	0	0	0	0	0	0	0	0	0	0.287682	0	0.283317	0	1	0
BRAF	YWHAG	BRAF	14-3-3GAMMA	6.78	0.0001	0.0002	1	1	1	1	1	1	1	1	0	1.42712	1	-4.60517	NA	1	0
BRAF	YWHAZ	BRAF	14-3-3ZETA	2.14	0.0001	0.0002	1	1	1	1	1	1	1	1	0	0.202417	0	1.81011	1	1	0
CBLB	ABCB5	CBLB	ABCB5	0.94	0.6017	0.2646	0	0	0	0	0	0	0	0	1	-0.228365	0	0.846055	1	1	0
CBLB	AKT1	CBLB	AKT1	1.13	0.0201	0.0171	0	0	0	0	0	0	0	0	0	1.6864	0	0.407227	1	1	0
CBLB	AKT1S1	CBLB	PRAS40	1.05	0.1942	0.1027	0	0	0	0	0	0	0	0	0	NA	0	0.965081	1	1	0
CBLB	ARNT	CBLB	HIF1-B	1.04	0.1877	0.1	0	0	0	0	0	0	0	0	1	-0.507542	1	-0.0733313	0	1	0
CBLB	AURKA	CBLB	AURKA	1.04	0.0598	0.0406	0	0	0	0	0	0	0	0	1	-4.60517	1	-4.60517	1	1	0
CBLB	BECN1	CBLB	BECN1	1.03	0.1058	0.0631	0	0	0	0	0	0	0	0	1	-4.60517	1	-4.60517	1	0	0
CBLB	CBLB	CBLB	CBLB	0.97	0.1694	0.0925	0	0	0	0	0	1	0	0	0	2.30259	0	2.30259	NA	1	10	Cbl_N/Cbl_N:Cbl_N/Cbl_N2:Cbl_N/Cbl_N3:Cbl_N/zf-C3HC4_3:Cbl_N2/Cbl_N2:Cbl_N2/Cbl_N3:Cbl_N2/zf-C3HC4_3:Cbl_N3/zf-C3HC4_3:UBA/UBA:zf-C3HC4_3/zf-C3HC4_3
CBLB	CCND2	CBLB	CCND2	1.06	0.0765	0.0493	0	0	0	0	0	0	0	0	1	-4.60517	0	0.369874	0	1	0
CBLB	CCNE1	CBLB	CCNE1	1.01	0.5837	0.2576	0	0	0	0	0	0	0	0	0	1.69645	1	-1.28262	0	1	0
CBLB	CD44	CBLB	CD44	1.05	0.0278	0.0222	0	0	0	0	0	0	0	0	0	1.91416	1	-0.322288	0	1	0
CBLB	CDC42	CBLB	CDC42	0.98	0.3332	0.1596	0	0	0	0	0	0	0	0	0	2.20644	0	NA	1	1	0
CBLB	CDK4	CBLB	CDK4	1.09	0.0126	0.0117	0	0	0	0	0	0	0	0	1	-4.60517	0	NA	1	1	0
CBLB	CDK6	CBLB	CDK6	0.98	0.5497	0.2444	0	0	0	0	0	0	0	0	1	-4.60517	1	-4.60517	0	1	0
CBLB	CDKN2A	CBLB	CDKN2A	1.1	0.0011	0.0015	0	0	0	0	0	0	0	0	1	-0.074108	0	0.187437	1	1	0
CBLB	CDKN2B	CBLB	CDKN2B	1.01	0.3486	0.1655	0	0	0	0	0	0	0	0	1	-0.629725	0	0.195875	0	1	0
CBLB	CDKN2C	CBLB	CDKN2C	1.03	0.3322	0.1593	0	0	0	0	0	0	0	0	1	-4.60517	1	-4.60517	0	1	0
CBLB	E2F1	CBLB	E2F1	0.98	0.2637	0.1311	0	0	0	0	0	0	0	0	1	-4.60517	1	-4.60517	0	1	0
CBLB	EPHA2	CBLB	EPHA2	1.07	0.003	0.0036	0	0	0	0	0	0	0	0	0	2.51308	1	-4.60517	1	1	0
CBLB	ERBB2	CBLB	ERBB2	1.09	0.006	0.0064	0	0	0	0	0	0	0	0	0	0.869771	0	0.568395	0	1	0
CBLB	FGFR4	CBLB	FGFR4	1.06	0.0032	0.0038	0	0	0	0	0	0	0	0	1	-4.60517	1	-0.161119	0	1	0
CBLB	FOXO1	CBLB	FOXO1	1.01	0.3701	0.1742	0	0	0	0	0	0	0	0	1	-4.60517	0	2.30259	0	1	0
CBLB	HIF1A	CBLB	HIF1-A	1.06	0.0696	0.0459	0	0	0	0	0	0	0	0	0	NA	1	-4.60517	1	1	0
CBLB	HRAS	CBLB	H-RAS	1.15	0.0069	0.0072	0	0	0	0	0	0	0	0	0	NA	1	-0.161119	0	1	0
CBLB	IGF1R	CBLB	IGF1R	1.05	0.0548	0.0379	0	0	0	0	0	0	0	0	1	-4.60517	1	-4.60517	1	1	0
CBLB	KAT2A	CBLB	GCN5	1.13	0.0005	0.0008	0	0	0	0	0	0	0	0	0	NA	1	-4.60517	0	1	0
CBLB	KEAP1	CBLB	KEAP1	1.04	0.0896	0.0554	0	0	0	0	0	0	0	0	1	-0.658858	0	0.839693	1	1	0
CBLB	LATS2	CBLB	LATS2	1.08	0.0133	0.0122	0	0	0	0	0	0	0	0	1	-4.60517	0	0.55279	0	1	1	UBA/UBA
CBLB	MAP2K3	CBLB	MKK3	1.08	0.0228	0.0189	0	0	0	0	0	0	0	0	1	-4.60517	1	-0.700316	0	1	0
CBLB	MAP3K5	CBLB	ASK1	1.08	0.01	0.0097	0	0	0	0	0	0	0	0	0	1.07992	1	-4.60517	1	1	0
CBLB	MAPK14	CBLB	P38	1.08	0.0096	0.0094	0	0	0	0	0	0	0	0	0	1.79651	1	-4.60517	1	1	0
CBLB	MDM2	CBLB	MDM2	1.05	0.0238	0.0196	0	0	0	0	0	0	0	0	0	1.17007	0	1.2823	0	1	4	Cbl_N/zf-C3HC4_3:Cbl_N2/zf-C3HC4_3:Cbl_N3/zf-C3HC4_3:zf-C3HC4_3/zf-C3HC4_3
CBLB	MDM4	CBLB	MDM4	1.07	0.0118	0.0112	0	0	0	0	0	0	0	0	1	-4.60517	1	-4.60517	0	1	4	Cbl_N/zf-C3HC4_3:Cbl_N2/zf-C3HC4_3:Cbl_N3/zf-C3HC4_3:zf-C3HC4_3/zf-C3HC4_3
CBLB	MET	CBLB	MET	1.07	0.0373	0.0278	0	0	0	0	0	0	0	0	1	-4.60517	0	0.757686	1	1	0
CBLB	MYC	CBLB	MYC	1.1	0.1643	0.0903	0	0	0	0	0	0	0	0	0	0.122821	1	-0.336472	1	1	0
CBLB	NF1	CBLB	NF1	1.08	0.0099	0.0097	0	0	0	0	0	0	0	0	0	0.76214	1	-0.131794	0	1	0
CBLB	NF2	CBLB	NF2	1.04	0.0343	0.0259	0	0	0	0	0	0	0	0	0	2.20644	1	-0.462886	1	1	0
CBLB	PDGFRA	CBLB	PDGFRA	1.04	0.0275	0.022	0	0	0	0	0	0	0	0	0	1.29766	0	0.0303053	0	1	0
CBLB	PIK3R1	CBLB	PIK3R1	0.98	0.528	0.2359	0	0	0	0	1	1	0	1	0	1.07992	0	0.55279	1	1	0
CBLB	PTEN	CBLB	PTEN	1.04	0.0502	0.0354	0	0	0	0	0	0	0	0	0	2.51308	0	0.90228	0	1	0
CBLB	RAF1	CBLB	RAF1	1.05	0.0447	0.0324	0	0	0	0	0	0	0	0	0	NA	1	-4.60517	0	1	0
CBLB	RB1	CBLB	RB1	1	0.8643	0.3672	0	0	0	0	0	0	0	0	0	1.85727	0	1.56428	0	1	0
CBLB	RELA	CBLB	P65	1.03	0.0789	0.0504	0	0	0	0	0	0	0	0	0	NA	0	2.39452	1	1	0
CBLB	SMAD2	CBLB	SMAD2	1.11	0.0001	0.0002	0	0	0	0	0	0	0	0	1	-4.60517	1	-0.587787	1	1	0
CBLB	SOX3	CBLB	SOX3	1.02	0.4241	0.1957	0	0	0	0	0	0	0	0	0	2.32612	0	0.258235	1	1	0
CBLB	STK11	CBLB	STK11	1.09	0.0099	0.0097	0	0	0	0	0	0	0	0	1	-0.629725	0	0.98775	1	1	0
CBLB	STK3	CBLB	MST2	1.07	0.0526	0.0366	0	0	0	0	0	0	0	0	0	0.969831	0	0.0281709	0	1	0
CBLB	STK4	CBLB	MST1	1.02	0.2238	0.1149	0	0	0	0	0	0	0	0	1	-4.60517	0	0.55279	1	1	0
CBLB	TCF3	CBLB	TCF3	1.03	0.0762	0.0492	0	0	0	0	0	0	0	0	1	-4.60517	1	-4.60517	0	1	0
CBLB	TEAD2	CBLB	TEAD2	1.05	0.0206	0.0174	0	0	0	0	0	0	0	0	0	NA	0	2.1378	1	1	0
CBLB	TERT	CBLB	TERT	1.05	0.0111	0.0106	0	0	0	0	0	0	0	0	0	0.977251	1	-0.6513	0	1	0
CBLB	TNFRSF1A	CBLB	TNFRSF1A	1.03	0.0108	0.0104	0	0	0	0	0	0	0	0	1	-4.60517	0	0.709834	0	1	0
CBLB	TP53	CBLB	TP53	1.05	0.0667	0.0443	0	0	0	0	0	0	0	0	0	1.49833	1	-0.232794	0	1	0
CBLB	TSC1	CBLB	TSC1	1.05	0.0598	0.0406	0	0	0	0	0	0	0	0	1	-4.60517	1	-0.161119	0	1	0
CBLB	YWHAZ	CBLB	14-3-3ZETA	0.98	0.3515	0.1666	0	0	0	0	0	0	0	0	0	0.61422	0	0.55279	1	1	0
CBLC	ABCB5	CBLC	ABCB5	1.03	0.0445	0.0323	0	0	0	0	0	0	0	0	1	-0.0896122	0	1.39285	1	0	0
CBLC	AKT1	CBLC	AKT1	1.49	0.0001	0.0002	1	0	0	0	0	0	0	0	1	-4.60517	1	-4.60517	1	1	0
CBLC	AKT1S1	CBLC	PRAS40	1.16	0.0003	0.0005	0	0	0	0	0	0	0	0	0	NA	0	4.44852	0	0	0
CBLC	ARNT	CBLC	HIF1-B	1.11	0.0007	0.001	0	0	0	0	0	0	0	0	0	1.67576	0	1.99036	0	1	0
CBLC	AURKA	CBLC	AURKA	1.13	0.0001	0.0002	0	0	0	0	0	0	0	0	0	1.00805	1	-4.60517	0	1	0
CBLC	BECN1	CBLC	BECN1	1.09	0.0057	0.0062	0	0	0	0	0	0	0	0	1	-4.60517	1	-4.60517	0	0	0
CBLC	CBLB	CBLC	CBLB	1.02	0.2156	0.1114	0	0	0	0	0	0	0	0	1	-4.60517	0	0.0281709	0	0	9	Cbl_N/Cbl_N:Cbl_N/Cbl_N2:Cbl_N/Cbl_N3:Cbl_N/zf-C3HC4_3:Cbl_N2/Cbl_N2:Cbl_N2/Cbl_N3:Cbl_N2/zf-C3HC4_3:Cbl_N3/zf-C3HC4_3:zf-C3HC4_3/zf-C3HC4_3
CBLC	CBLC	CBLC	CBLC	1.14	0.0001	0.0002	0	0	0	0	0	0	0	0	0	2.30259	0	2.30259	NA	1	10	Cbl_N/Cbl_N:Cbl_N/Cbl_N2:Cbl_N/Cbl_N3:Cbl_N/zf-C3HC4_3:Cbl_N2/Cbl_N2:Cbl_N2/Cbl_N3:Cbl_N2/zf-C3HC4_3:Cbl_N3/zf-C3HC4_3:SH2/SH2:zf-C3HC4_3/zf-C3HC4_3
CBLC	CCND2	CBLC	CCND2	1.7	0.0001	0.0002	1	1	1	0	0	0	0	0	1	-4.60517	0	0.894517	0	1	0
CBLC	CCNE1	CBLC	CCNE1	1.05	0.0069	0.0072	0	0	0	0	0	0	0	0	0	0.916291	0	3.11668	1	1	0
CBLC	CD44	CBLC	CD44	1.03	0.1038	0.0621	0	0	0	0	0	0	0	0	0	2.05229	0	1.5506	0	1	0
CBLC	CDC42	CBLC	CDC42	1.08	0.1186	0.0692	0	0	0	0	0	0	0	0	1	-4.60517	0	NA	0	1	0
CBLC	CDK4	CBLC	CDK4	1.18	0.0001	0.0002	0	0	0	0	0	0	0	0	0	0.678758	0	NA	1	1	0
CBLC	CDK6	CBLC	CDK6	1.22	0.0001	0.0002	1	0	0	0	0	0	0	0	0	1.47882	1	-4.60517	1	1	0
CBLC	CDKN2A	CBLC	CDKN2A	1.17	0.0002	0.0004	0	0	0	0	0	0	0	0	0	0.699012	0	0.233615	1	1	0
CBLC	CDKN2B	CBLC	CDKN2B	1.25	0.0001	0.0002	1	0	0	0	0	0	0	0	0	1.0043	0	0.836248	0	1	0
CBLC	CDKN2C	CBLC	CDKN2C	1.14	0.01	0.0097	0	0	0	0	0	0	0	0	1	-4.60517	1	-4.60517	1	1	0
CBLC	E2F1	CBLC	E2F1	1.06	0.0032	0.0038	0	0	0	0	0	0	0	0	1	-4.60517	0	1.41099	0	1	0
CBLC	EPHA2	CBLC	EPHA2	1.72	0.0001	0.0002	1	1	1	1	0	0	0	0	1	-4.60517	1	-4.60517	1	0	2	Pkinase_Tyr/SH2:SH2/fn3
CBLC	ERBB2	CBLC	ERBB2	1.21	0.0001	0.0002	1	0	0	0	0	0	0	0	1	-4.60517	1	-4.60517	0	1	1	Pkinase_Tyr/SH2
CBLC	FGFR4	CBLC	FGFR4	1.34	0.0001	0.0002	1	0	0	1	0	0	0	0	1	-4.60517	0	1.71079	1	0	1	Pkinase_Tyr/SH2
CBLC	FOXO1	CBLC	FOXO1	1.16	0.0001	0.0002	0	0	0	0	0	0	0	0	1	-4.60517	1	-4.60517	1	1	0
CBLC	HIF1A	CBLC	HIF1-A	1.07	0.0048	0.0054	0	0	0	0	0	0	0	0	0	NA	1	-4.60517	1	1	0
CBLC	HRAS	CBLC	H-RAS	1.09	0.0159	0.0141	0	0	0	0	0	0	0	0	0	NA	0	1.71079	1	1	0
CBLC	IGF1R	CBLC	IGF1R	1.1	0.0007	0.001	0	0	0	0	0	0	0	0	1	-4.60517	0	1.41099	0	0	2	Pkinase_Tyr/SH2:SH2/fn3
CBLC	KAT2A	CBLC	GCN5	1.11	0.0001	0.0002	0	0	0	0	0	0	0	0	0	NA	1	-4.60517	1	0	0
CBLC	KEAP1	CBLC	KEAP1	1.15	0.0001	0.0002	0	0	0	0	0	0	0	0	1	-0.519724	0	0.209721	0	0	0
CBLC	LATS2	CBLC	LATS2	1.29	0.0001	0.0002	1	0	0	0	0	0	0	0	0	1.21816	1	-4.60517	0	1	0
CBLC	MAP2K3	CBLC	MKK3	1.26	0.0001	0.0002	1	0	0	1	0	0	0	0	1	-4.60517	1	-4.60517	0	0	0
CBLC	MAP3K5	CBLC	ASK1	1.16	0.0132	0.0122	0	0	0	0	0	0	0	0	1	-4.60517	0	2.12823	1	0	0
CBLC	MAPK14	CBLC	P38	1.19	0.0001	0.0002	0	0	0	0	0	0	0	0	0	1.95539	1	-4.60517	0	1	0
CBLC	MDM2	CBLC	MDM2	1.09	0.0006	0.0009	0	0	0	0	0	0	0	0	0	1.32914	1	-4.60517	0	1	4	Cbl_N/zf-C3HC4_3:Cbl_N2/zf-C3HC4_3:Cbl_N3/zf-C3HC4_3:zf-C3HC4_3/zf-C3HC4_3
CBLC	MDM4	CBLC	MDM4	1.29	0.0004	0.0007	1	0	0	0	0	0	0	0	0	0.261365	1	-4.60517	1	1	4	Cbl_N/zf-C3HC4_3:Cbl_N2/zf-C3HC4_3:Cbl_N3/zf-C3HC4_3:zf-C3HC4_3/zf-C3HC4_3
CBLC	MET	CBLC	MET	1.19	0.0002	0.0004	0	0	0	0	0	1	0	1	0	0.164303	1	-4.60517	0	0	1	Pkinase_Tyr/SH2
CBLC	MYC	CBLC	MYC	1.46	0.0001	0.0002	1	0	0	0	0	0	0	0	0	0.261365	1	-4.60517	0	1	0
CBLC	NF1	CBLC	NF1	1.08	0.0575	0.0394	0	0	0	0	0	0	0	0	1	-4.60517	1	-4.60517	1	1	0
CBLC	NF2	CBLC	NF2	1.63	0.0001	0.0002	1	1	1	0	0	0	0	0	1	-4.60517	0	1.41099	0	1	0
CBLC	PDGFRA	CBLC	PDGFRA	1.07	0.0105	0.0102	0	0	0	0	0	0	0	0	0	0.543886	1	-4.60517	0	1	1	Pkinase_Tyr/SH2
CBLC	PIK3R1	CBLC	PIK3R1	1.1	0.0004	0.0007	0	0	0	0	0	0	0	0	1	-4.60517	1	-4.60517	0	1	2	SH2/SH2:SH2/SH3_2
CBLC	PTEN	CBLC	PTEN	1.13	0.0001	0.0002	0	0	0	0	0	0	0	0	1	-4.60517	1	-0.0946652	1	1	0
CBLC	RAF1	CBLC	RAF1	1.22	0.0001	0.0002	1	0	0	0	0	0	0	0	0	NA	1	-4.60517	0	1	2	C1_1/SH2:Pkinase_Tyr/SH2
CBLC	RB1	CBLC	RB1	1.03	0.118	0.069	0	0	0	0	0	0	0	0	0	0.481838	1	-4.60517	1	1	0
CBLC	RELA	CBLC	P65	1.1	0.0003	0.0005	0	0	0	0	0	0	0	0	0	NA	1	-4.60517	0	1	0
CBLC	SMAD2	CBLC	SMAD2	1.1	0.0002	0.0004	0	0	0	0	0	0	0	0	1	-4.60517	0	1.28709	1	1	0
CBLC	SOX3	CBLC	SOX3	1.18	0.0001	0.0002	0	0	0	0	0	0	0	0	1	-4.60517	1	-4.60517	0	0	0
CBLC	STK11	CBLC	STK11	1.51	0.0001	0.0002	1	1	1	0	0	0	0	0	0	0.386313	0	3.04452	0	1	0
CBLC	STK3	CBLC	MST2	1.09	0.0008	0.0012	0	0	0	0	0	0	0	0	1	-4.60517	1	-4.60517	0	1	0
CBLC	STK4	CBLC	MST1	1.02	0.0306	0.0237	0	0	0	0	0	0	0	0	1	-4.60517	1	-4.60517	0	1	0
CBLC	TCF3	CBLC	TCF3	1.18	0.0036	0.0042	0	0	0	0	0	0	0	0	1	-4.60517	0	3.53223	1	1	0
CBLC	TEAD2	CBLC	TEAD2	1.16	0.0025	0.0031	0	0	0	0	0	0	0	0	0	NA	0	3.33814	0	1	0
CBLC	TERT	CBLC	TERT	1.2	0.0001	0.0002	1	0	0	0	0	0	0	0	1	-0.336472	1	-0.0138891	0	0	0
CBLC	TNFRSF1A	CBLC	TNFRSF1A	1.11	0.0011	0.0015	0	0	0	0	0	0	0	0	1	-4.60517	1	-4.60517	0	0	0
CBLC	TP53	CBLC	TP53	1.32	0.0006	0.0009	1	0	0	0	0	0	0	0	0	0.198851	0	2.30259	0	1	0
CBLC	TSC1	CBLC	TSC1	1.11	0.0015	0.002	0	0	0	0	0	0	0	0	1	-4.60517	1	-4.60517	1	0	0
CBLC	YWHAZ	CBLC	14-3-3ZETA	1.04	0.0595	0.0405	0	0	0	0	0	0	0	0	1	-4.60517	1	-4.60517	0	1	0
CCND2	AKT1	CCND2	AKT1	1.39	0.0001	0.0002	1	0	0	0	0	0	0	0	0	1.6864	1	-4.60517	0	1	2	Cyclin_C/Pkinase:Cyclin_N/Pkinase
CCND2	AURKA	CCND2	AURKA	1.67	0.0001	0.0002	1	1	1	0	0	0	0	0	0	0.869771	1	-4.60517	0	1	2	Cyclin_C/Pkinase:Cyclin_N/Pkinase
CCND2	CCND2	CCND2	CCND2	2.36	0.0001	0.0002	1	1	1	1	0	0	0	0	0	2.30259	0	2.30259	NA	1	4	Cyclin_C/Cyclin_C:Cyclin_C/Cyclin_N:Cyclin_N/Cyclin_N:Cyclin_N/K-cyclin_vir_C
CCND2	CCNE1	CCND2	CCNE1	1.54	0.0001	0.0002	1	1	1	0	0	0	0	0	1	-4.60517	0	0.432864	1	1	4	Cyclin_C/Cyclin_C:Cyclin_C/Cyclin_N:Cyclin_N/Cyclin_N:Cyclin_N/K-cyclin_vir_C
CCND2	EPHA2	CCND2	EPHA2	2.14	0.0001	0.0002	1	1	1	1	0	0	0	0	1	-4.60517	1	-4.60517	0	0	0
CCND2	FGFR4	CCND2	FGFR4	3.54	0.0001	0.0002	1	1	1	0	0	0	0	0	1	-4.60517	0	1.66771	0	1	0
CCND2	KEAP1	CCND2	KEAP1	1.1	0.0524	0.0365	0	0	0	0	0	0	0	0	0	0.786238	0	0.565502	1	1	0
CCND2	LATS2	CCND2	LATS2	1.59	0.0001	0.0002	1	1	1	1	0	0	0	0	1	-4.60517	1	-4.60517	0	1	2	Cyclin_C/Pkinase:Cyclin_N/Pkinase
CCND2	MAP3K5	CCND2	ASK1	1.25	0.0273	0.0218	1	0	0	0	0	0	0	0	0	1.07992	1	-4.60517	1	1	2	Cyclin_C/Pkinase:Cyclin_N/Pkinase
CCND2	SMAD2	CCND2	SMAD2	1.14	0.0007	0.001	0	0	0	0	0	0	0	0	1	-4.60517	0	0.281251	0	1	0
CCND2	STK11	CCND2	STK11	1.79	0.0001	0.0002	1	1	1	0	0	0	0	0	0	0.81647	0	0.894517	0	1	2	Cyclin_C/Pkinase:Cyclin_N/Pkinase
CCND2	TEAD2	CCND2	TEAD2	1.5	0.0001	0.0002	1	1	1	0	0	0	0	0	0	NA	0	1.12393	0	1	0
CCND2	TERT	CCND2	TERT	1.39	0.0001	0.0002	1	0	0	0	0	0	0	0	1	-4.60517	1	-0.211309	0	1	0
CCND2	TSC1	CCND2	TSC1	1.2	0.0003	0.0005	1	0	0	0	0	0	0	0	1	-4.60517	0	0.705886	0	1	0
CCND2	YWHAZ	CCND2	14-3-3ZETA	1.02	0.4847	0.2198	0	0	0	0	0	0	0	0	0	0.61422	1	-4.60517	0	1	0
CCNE1	AKT1	CCNE1	AKT1	1.33	0.0001	0.0002	1	0	0	1	0	0	0	0	1	-4.60517	1	-4.60517	0	1	2	Cyclin_C/Pkinase:Cyclin_N/Pkinase
CCNE1	CCNE1	CCNE1	CCNE1	1.41	0.0001	0.0002	1	0	0	1	0	0	0	0	0	2.30259	0	2.30259	NA	1	3	Cyclin_C/Cyclin_C:Cyclin_C/Cyclin_N:Cyclin_N/Cyclin_N
CCNE1	MAP2K3	CCNE1	MKK3	1.19	0.0737	0.0479	0	0	0	0	0	0	0	0	1	-4.60517	1	-0.125163	0	1	2	Cyclin_C/Pkinase:Cyclin_N/Pkinase
CD44	AKT1	CD44	AKT1	1.56	0.0001	0.0002	1	1	1	1	0	0	0	0	1	-4.60517	1	-4.60517	0	1	0
CD44	AURKA	CD44	AURKA	1.13	0.0029	0.0035	0	0	0	0	0	0	0	0	1	-4.60517	1	-4.60517	0	0	0
CD44	CCND2	CD44	CCND2	1.45	0.0001	0.0002	1	0	0	0	0	0	0	0	1	-4.60517	0	0.545386	0	0	0
CD44	CCNE1	CD44	CCNE1	1.11	0.0228	0.0189	0	0	0	0	0	0	0	0	1	-4.60517	0	0.251314	0	0	0
CD44	CD44	CD44	CD44	1.33	0.0002	0.0004	1	0	0	1	0	0	0	0	0	2.30259	0	2.30259	NA	1	1	Xlink/Xlink
CD44	EPHA2	CD44	EPHA2	1.46	0.0001	0.0002	1	0	0	1	0	0	0	0	0	2.21102	1	-4.60517	0	1	0
CD44	FGFR4	CD44	FGFR4	1.55	0.0001	0.0002	1	1	1	1	0	0	0	0	1	-4.60517	1	-4.60517	0	1	0
CD44	KEAP1	CD44	KEAP1	0.97	0.6007	0.2643	0	0	0	0	0	0	0	0	0	1.06635	1	-4.60517	1	1	0
CD44	LATS2	CD44	LATS2	1.36	0.0001	0.0002	1	0	0	0	0	0	0	0	1	-4.60517	1	-4.60517	0	1	0
CD44	MAP3K5	CD44	ASK1	1.06	0.066	0.044	0	0	0	0	0	0	0	0	1	-4.60517	1	-4.60517	0	0	0
CD44	SMAD2	CD44	SMAD2	1.04	0.0315	0.0243	0	0	0	0	0	0	0	0	1	-4.60517	1	-4.60517	0	1	0
CD44	STK11	CD44	STK11	1.32	0.0001	0.0002	1	0	0	0	0	0	0	0	1	-4.60517	0	2.62708	1	1	0
CD44	TEAD2	CD44	TEAD2	1.18	0.0001	0.0002	0	0	0	0	0	0	0	0	0	NA	0	1.77978	0	0	0
CD44	TERT	CD44	TERT	1.13	0.0001	0.0002	0	0	0	0	0	0	0	0	1	-4.60517	0	1.71172	1	0	0
CD44	TSC1	CD44	TSC1	1.11	0.0003	0.0005	0	0	0	0	0	0	0	0	1	-4.60517	1	-4.60517	1	1	0
CD44	YWHAZ	CD44	14-3-3ZETA	1.11	0.0114	0.0109	0	0	0	0	0	0	0	0	1	-4.60517	0	2.07347	0	1	0
CDC42	AKT1	CDC42	AKT1	1.03	0.1836	0.0985	0	0	0	0	0	0	0	0	1	-4.60517	0	NA	1	1	2	PH/Ras:Pkinase/Ras
CDC42	AURKA	CDC42	AURKA	1.09	0.093	0.057	0	0	0	0	0	0	0	0	1	-4.60517	0	NA	1	1	1	Pkinase/Ras
CDC42	CCND2	CDC42	CCND2	1.07	0.0124	0.0116	0	0	0	0	0	0	0	0	1	-4.60517	0	NA	0	1	0
CDC42	CCNE1	CDC42	CCNE1	1.11	0.0002	0.0004	0	0	0	0	0	0	0	0	0	2.97274	0	NA	0	1	0
CDC42	CD44	CDC42	CD44	1.02	0.085	0.0534	0	0	0	0	0	0	0	0	1	-4.60517	0	NA	0	1	0
CDC42	CDC42	CDC42	CDC42	1.01	0.1259	0.0728	0	0	0	0	0	1	1	0	0	2.30259	0	NA	NA	1	1	Ras/Ras
CDC42	EPHA2	CDC42	EPHA2	1.37	0.0012	0.0016	1	0	0	0	0	0	0	0	0	5.115	0	NA	0	1	0
CDC42	FGFR4	CDC42	FGFR4	1.11	0.0029	0.0035	0	0	0	0	0	0	0	0	1	-4.60517	0	NA	0	1	0
CDC42	KEAP1	CDC42	KEAP1	1.06	0.001	0.0014	0	0	0	0	0	0	0	0	1	-4.60517	0	NA	0	1	0
CDC42	LATS2	CDC42	LATS2	1.04	0.0464	0.0333	0	0	0	0	0	0	0	0	1	-4.60517	0	NA	0	1	1	Pkinase/Ras
CDC42	MAP3K5	CDC42	ASK1	0.99	0.6666	0.2903	0	0	0	0	0	0	0	0	1	-4.60517	0	NA	0	1	1	Pkinase/Ras
CDC42	SMAD2	CDC42	SMAD2	1.16	0.0001	0.0002	0	0	0	0	0	0	0	0	1	-4.60517	0	NA	1	1	0
CDC42	STK11	CDC42	STK11	1.03	0.0185	0.0159	0	0	0	0	0	0	0	0	1	-4.60517	0	NA	0	1	1	Pkinase/Ras
CDC42	TEAD2	CDC42	TEAD2	1.04	0.0367	0.0274	0	0	0	0	0	0	0	0	0	NA	0	NA	0	0	0
CDC42	TERT	CDC42	TERT	1.09	0.0081	0.0082	0	0	0	0	0	0	0	0	0	2.79554	0	NA	0	0	0
CDC42	TSC1	CDC42	TSC1	1.06	0.0726	0.0474	0	0	0	0	0	0	0	0	1	-4.60517	0	NA	0	1	0
CDC42	YWHAZ	CDC42	14-3-3ZETA	1.03	0.2066	0.108	0	0	0	0	0	0	0	0	1	-4.60517	0	NA	1	1	0
CDK4	AKT1	CDK4	AKT1	2.33	0.0001	0.0002	1	1	1	1	0	0	0	0	0	1.02485	0	NA	1	1	3	PH/Pkinase:Pkinase/Pkinase:Pkinase/Pkinase_C
CDK4	AURKA	CDK4	AURKA	1.11	0.0257	0.0208	0	0	0	0	0	0	0	0	0	0.207261	0	NA	1	1	1	Pkinase/Pkinase
CDK4	CCND2	CDK4	CCND2	2.72	0.0001	0.0002	1	1	1	1	1	1	1	1	0	2.07944	0	NA	0	1	2	Cyclin_C/Pkinase:Cyclin_N/Pkinase
CDK4	CCNE1	CDK4	CCNE1	1.39	0.0001	0.0002	1	0	1	0	0	1	0	1	0	0.115311	0	NA	0	1	2	Cyclin_C/Pkinase:Cyclin_N/Pkinase
CDK4	CD44	CDK4	CD44	1.54	0.0001	0.0002	1	1	1	1	0	0	0	0	0	1.25276	0	NA	0	0	0
CDK4	CDC42	CDK4	CDC42	0.99	0.3375	0.1611	0	0	0	0	0	0	0	0	0	1.5452	0	NA	1	1	1	Pkinase/Ras
CDK4	CDK4	CDK4	CDK4	3.7	0.0001	0.0002	1	1	1	1	0	1	0	0	0	2.30259	0	NA	NA	1	1	Pkinase/Pkinase
CDK4	EPHA2	CDK4	EPHA2	2.08	0.0001	0.0002	1	1	1	1	0	0	0	0	0	0.837728	0	NA	0	0	3	Pkinase/fn3:Pkinase/Pkinase_Tyr:Pkinase/SAM_1
CDK4	FGFR4	CDK4	FGFR4	3.07	0.0001	0.0002	1	1	1	1	0	0	0	0	0	0.540384	0	NA	1	1	2	I-set/Pkinase:Pkinase/Pkinase_Tyr
CDK4	KEAP1	CDK4	KEAP1	1.14	0.0001	0.0002	0	0	0	0	0	0	0	0	1	-0.0266175	0	NA	1	1	0
CDK4	LATS2	CDK4	LATS2	2.35	0.0001	0.0002	1	1	1	0	0	0	0	0	1	-4.60517	0	NA	1	1	2	Pkinase/Pkinase:Pkinase/Pkinase_C
CDK4	MAP3K5	CDK4	ASK1	1.22	0.0005	0.0008	1	0	0	0	0	0	0	0	1	-4.60517	0	NA	0	1	1	Pkinase/Pkinase
CDK4	SMAD2	CDK4	SMAD2	1.12	0.0022	0.0028	0	0	0	0	0	1	0	1	0	1.5452	0	NA	1	1	0
CDK4	STK11	CDK4	STK11	2.75	0.0001	0.0002	1	1	1	1	0	0	0	0	1	-0.506191	0	NA	1	1	1	Pkinase/Pkinase
CDK4	TEAD2	CDK4	TEAD2	1.41	0.0001	0.0002	1	0	0	1	0	0	0	0	0	NA	0	NA	0	1	0
CDK4	TERT	CDK4	TERT	1.46	0.0001	0.0002	1	0	0	0	0	0	0	0	0	0.567984	0	NA	0	1	0
CDK4	TSC1	CDK4	TSC1	1.4	0.0002	0.0004	1	0	0	0	0	0	0	0	1	-4.60517	0	NA	1	1	0
CDK4	YWHAZ	CDK4	14-3-3ZETA	1.04	0.0271	0.0217	0	0	0	0	0	0	0	0	1	-0.0487902	0	NA	1	1	0
CDK6	AKT1	CDK6	AKT1	2.33	0.0001	0.0002	1	1	1	1	0	0	0	0	1	-4.60517	0	0.798508	0	1	3	PH/Pkinase:Pkinase/Pkinase:Pkinase/Pkinase_C
CDK6	AURKA	CDK6	AURKA	1.15	0.0007	0.001	0	0	0	0	0	0	0	0	0	1.00805	1	-4.60517	0	1	1	Pkinase/Pkinase
CDK6	CCND2	CDK6	CCND2	4.45	0.0001	0.0002	1	1	1	1	1	1	1	1	1	-4.60517	0	0.281251	0	1	2	Cyclin_C/Pkinase:Cyclin_N/Pkinase
CDK6	CCNE1	CDK6	CCNE1	1.51	0.0001	0.0002	1	1	1	1	0	1	0	1	0	0.916291	1	-0.0131581	0	1	2	Cyclin_C/Pkinase:Cyclin_N/Pkinase
CDK6	CD44	CDK6	CD44	1.51	0.0001	0.0002	1	1	1	1	0	0	0	0	1	-4.60517	1	-4.60517	0	1	0
CDK6	CDC42	CDK6	CDC42	1.05	0.0766	0.0493	0	0	0	0	0	0	0	0	1	-4.60517	0	NA	1	1	1	Pkinase/Ras
CDK6	CDK4	CDK6	CDK4	2.49	0.0001	0.0002	1	1	1	1	1	1	1	1	0	0.678758	0	NA	0	1	1	Pkinase/Pkinase
CDK6	CDK6	CDK6	CDK6	2.12	0.0001	0.0002	1	1	1	1	0	1	0	0	0	2.30259	0	2.30259	NA	1	2	Pkinase/Pkinase:Uricase/Uricase
CDK6	EPHA2	CDK6	EPHA2	1.57	0.0001	0.0002	1	1	1	0	0	0	0	0	1	-4.60517	1	-4.60517	0	0	3	Pkinase/fn3:Pkinase/Pkinase_Tyr:Pkinase/SAM_1
CDK6	FGFR4	CDK6	FGFR4	2.64	0.0001	0.0002	1	1	1	1	0	0	0	0	0	1.34062	1	-4.60517	0	1	2	I-set/Pkinase:Pkinase/Pkinase_Tyr
CDK6	KEAP1	CDK6	KEAP1	1.24	0.0001	0.0002	1	0	0	0	0	0	0	0	1	-0.519724	1	-4.60517	0	1	0
CDK6	LATS2	CDK6	LATS2	2.09	0.0001	0.0002	1	1	1	1	0	0	0	0	0	1.21816	1	-4.60517	0	1	2	Pkinase/Pkinase:Pkinase/Pkinase_C
CDK6	MAP3K5	CDK6	ASK1	1.21	0.0013	0.0018	1	0	0	0	0	0	0	0	1	-4.60517	0	1.51635	0	1	1	Pkinase/Pkinase
CDK6	SMAD2	CDK6	SMAD2	1.07	0.012	0.0113	0	0	0	0	0	0	0	0	1	-4.60517	0	0.674455	1	1	0
CDK6	STK11	CDK6	STK11	2.47	0.0001	0.0002	1	1	1	1	0	0	0	0	1	-4.60517	0	1.28709	0	1	1	Pkinase/Pkinase
CDK6	TEAD2	CDK6	TEAD2	1.3	0.0001	0.0002	1	0	0	0	0	0	0	0	0	NA	1	-4.60517	0	1	0
CDK6	TERT	CDK6	TERT	1.46	0.0001	0.0002	1	0	0	0	0	0	0	0	1	-0.336472	0	1.29227	0	1	0
CDK6	TSC1	CDK6	TSC1	1.34	0.0001	0.0002	1	0	0	0	0	0	0	0	1	-4.60517	0	2.09802	0	1	0
CDK6	YWHAZ	CDK6	14-3-3ZETA	1.09	0.0747	0.0485	0	0	0	0	0	0	0	0	1	-4.60517	1	-4.60517	0	1	0
CDKN2A	AKT1	CDKN2A	AKT1	1.31	0.0001	0.0002	1	0	0	0	0	0	0	0	1	-0.438066	1	-1.92529	0	1	1	Ank_5/Pkinase
CDKN2A	AURKA	CDKN2A	AURKA	1.08	0.0023	0.0029	0	0	0	0	0	1	1	1	0	0.901606	1	-4.60517	0	1	1	Ank_5/Pkinase
CDKN2A	CCND2	CDKN2A	CCND2	1.51	0.0001	0.0002	1	1	1	0	1	1	0	1	1	-0.074108	0	1.64412	0	1	0
CDKN2A	CCNE1	CDKN2A	CCNE1	1.95	0.0001	0.0002	1	1	1	0	0	0	0	0	1	-1.35533	0	0.499897	0	1	0
CDKN2A	CD44	CDKN2A	CD44	1.25	0.0001	0.0002	1	0	0	0	0	0	0	0	0	0.796583	0	0.236389	0	1	0
CDKN2A	CDC42	CDKN2A	CDC42	1.03	0.2199	0.1132	0	0	0	0	0	0	0	0	1	-4.60517	0	NA	0	1	0
CDKN2A	CDK4	CDKN2A	CDK4	1.24	0.0001	0.0002	1	0	1	0	1	1	1	1	1	-0.304413	0	NA	0	1	1	Ank_5/Pkinase
CDKN2A	CDK6	CDKN2A	CDK6	1.35	0.0001	0.0002	1	0	1	0	1	1	1	1	1	-0.786303	1	-0.190354	0	1	1	Ank_5/Pkinase
CDKN2A	CDKN2A	CDKN2A	CDKN2A	2.47	0.0001	0.0002	1	1	1	1	0	0	0	0	0	2.30259	0	2.30259	NA	1	1	Ank_5/Ank_5
CDKN2A	EPHA2	CDKN2A	EPHA2	1.75	0.0001	0.0002	1	1	1	0	0	0	0	0	0	0.274129	0	0.228259	1	0	0
CDKN2A	FGFR4	CDKN2A	FGFR4	1.28	0.0001	0.0002	1	0	0	0	0	0	0	0	0	1.0065	0	0.534542	0	1	0
CDKN2A	KEAP1	CDKN2A	KEAP1	1.1	0.0001	0.0002	0	0	0	0	0	0	0	0	0	0.394124	1	-0.405019	1	1	0
CDKN2A	LATS2	CDKN2A	LATS2	1.27	0.0001	0.0002	1	0	0	0	0	0	0	0	1	-0.213574	0	0.230906	0	1	1	Ank_5/Pkinase
CDKN2A	MAP3K5	CDKN2A	ASK1	1.48	0.0002	0.0004	1	0	0	0	0	0	0	0	1	-4.60517	0	1.65377	1	1	1	Ank_5/Pkinase
CDKN2A	SMAD2	CDKN2A	SMAD2	1.1	0.0155	0.0138	0	0	0	0	0	0	0	0	0	1.20781	0	1.13498	0	1	0
CDKN2A	STK11	CDKN2A	STK11	5.2	0.0001	0.0002	1	1	1	1	0	0	0	0	1	-0.179971	0	0.233615	1	1	1	Ank_5/Pkinase
CDKN2A	TEAD2	CDKN2A	TEAD2	1.33	0.0001	0.0002	1	0	0	1	0	0	0	0	0	NA	0	0.649443	1	1	0
CDKN2A	TERT	CDKN2A	TERT	1.28	0.0001	0.0002	1	0	0	0	0	0	0	0	0	0.499776	1	-0.215709	0	0	0
CDKN2A	TSC1	CDKN2A	TSC1	1.21	0.0002	0.0004	1	0	0	0	0	0	0	0	0	0.0843874	1	-4.60517	0	1	0
CDKN2A	YWHAZ	CDKN2A	14-3-3ZETA	1.12	0.035	0.0264	0	0	0	0	0	0	0	0	1	-0.218254	1	-0.890973	1	1	0
CDKN2B	AKT1	CDKN2B	AKT1	2.17	0.0001	0.0002	1	1	1	1	0	0	0	0	1	-0.143101	1	-1.32349	0	1	1	Ank_5/Pkinase
CDKN2B	AURKA	CDKN2B	AURKA	1.16	0.0016	0.0021	0	0	0	0	0	0	0	0	0	0.830677	1	-4.60517	0	1	1	Ank_5/Pkinase
CDKN2B	CCND2	CDKN2B	CCND2	3.77	0.0001	0.0002	1	1	1	1	0	0	0	0	0	0.226622	0	1.19971	0	1	0
CDKN2B	CCNE1	CDKN2B	CCNE1	1.36	0.0001	0.0002	1	0	0	1	0	0	0	0	1	-1.05779	1	-0.493241	0	1	0
CDKN2B	CD44	CDKN2B	CD44	1.41	0.0001	0.0002	1	0	0	1	0	0	0	0	0	0.0855222	1	-1.1813	1	1	0
CDKN2B	CDC42	CDKN2B	CDC42	1.1	0.0019	0.0025	0	0	0	0	0	0	0	0	1	-4.60517	0	NA	0	1	0
CDKN2B	CDK4	CDKN2B	CDK4	15.41	0.0001	0.0002	1	1	1	1	1	1	1	1	0	0.00383878	0	NA	1	1	1	Ank_5/Pkinase
CDKN2B	CDK6	CDKN2B	CDK6	15.1	0.0001	0.0002	1	1	1	1	1	1	1	1	1	-4.60517	0	0.424883	0	1	1	Ank_5/Pkinase
CDKN2B	CDKN2A	CDKN2B	CDKN2A	1.6	0.0001	0.0002	1	1	1	1	0	0	0	0	0	2.30259	0	2.30259	1	1	1	Ank_5/Ank_5
CDKN2B	CDKN2B	CDKN2B	CDKN2B	2.49	0.0001	0.0002	1	1	1	1	0	0	0	0	0	2.30259	0	2.30259	NA	1	1	Ank_5/Ank_5
CDKN2B	MAP3K5	CDKN2B	ASK1	1.11	0.0891	0.0551	0	0	0	0	0	0	0	0	1	-4.60517	0	2.25849	0	1	1	Ank_5/Pkinase
CDKN2B	YWHAZ	CDKN2B	14-3-3ZETA	1.06	0.0193	0.0165	0	0	0	0	0	0	0	0	0	0.0896122	1	-0.300105	0	1	0
CDKN2C	AKT1	CDKN2C	AKT1	1.84	0.0001	0.0002	1	1	1	1	0	0	0	0	1	-4.60517	1	-4.60517	0	1	2	Ank_4/Pkinase:Ank_5/Pkinase
CDKN2C	AURKA	CDKN2C	AURKA	1.03	0.2053	0.1075	0	0	0	0	0	0	0	0	0	1.35396	1	-4.60517	0	1	2	Ank_4/Pkinase:Ank_5/Pkinase
CDKN2C	CCND2	CDKN2C	CCND2	2.05	0.0001	0.0002	1	1	1	1	0	0	0	0	1	-4.60517	1	-4.60517	0	1	0
CDKN2C	CCNE1	CDKN2C	CCNE1	1.3	0.0001	0.0002	1	0	0	0	0	0	0	0	0	1.26224	1	-4.60517	1	1	0
CDKN2C	CD44	CDKN2C	CD44	1.17	0.0001	0.0002	0	0	0	0	0	0	0	0	1	-4.60517	1	-4.60517	0	1	0
CDKN2C	CDC42	CDKN2C	CDC42	1.04	0.0239	0.0196	0	0	0	0	0	0	0	0	0	2.69011	0	NA	0	1	1	Ank_4/Ras
CDKN2C	CDK4	CDKN2C	CDK4	14.86	0.0001	0.0002	1	1	1	1	1	1	1	1	0	1.02485	0	NA	0	1	2	Ank_4/Pkinase:Ank_5/Pkinase
CDKN2C	CDK6	CDKN2C	CDK6	16.36	0.0001	0.0002	1	1	1	1	1	1	1	1	0	1.82455	1	-4.60517	1	1	2	Ank_4/Pkinase:Ank_5/Pkinase
CDKN2C	CDKN2A	CDKN2C	CDKN2A	1.12	0.0039	0.0045	0	0	0	0	0	0	0	1	1	-0.438066	0	0.228259	1	1	2	Ank_4/Ank_5:Ank_5/Ank_5
CDKN2C	CDKN2B	CDKN2C	CDKN2B	1.37	0.0001	0.0002	1	0	0	0	0	0	0	0	1	-0.143101	0	0.815037	0	1	2	Ank_4/Ank_5:Ank_5/Ank_5
CDKN2C	CDKN2C	CDKN2C	CDKN2C	1.09	0.0016	0.0021	0	0	0	0	0	0	0	0	0	2.30259	0	2.30259	NA	1	3	Ank_4/Ank_4:Ank_4/Ank_5:Ank_5/Ank_5
CDKN2C	EPHA2	CDKN2C	EPHA2	1.24	0.0001	0.0002	1	0	0	0	0	0	0	0	0	1.9833	1	-4.60517	1	0	0
CDKN2C	FGFR4	CDKN2C	FGFR4	1.71	0.0001	0.0002	1	1	1	1	0	0	0	0	1	-4.60517	1	-4.60517	0	1	0
CDKN2C	KEAP1	CDKN2C	KEAP1	1.02	0.0663	0.0441	0	0	0	0	0	0	0	0	1	-0.172141	1	-4.60517	0	1	0
CDKN2C	LATS2	CDKN2C	LATS2	1.2	0.0001	0.0002	1	0	0	0	0	0	0	0	1	-4.60517	1	-4.60517	0	1	2	Ank_4/Pkinase:Ank_5/Pkinase
CDKN2C	MAP3K5	CDKN2C	ASK1	1.04	0.0991	0.0598	0	0	0	0	0	0	0	0	1	-4.60517	1	-4.60517	1	1	2	Ank_4/Pkinase:Ank_5/Pkinase
CDKN2C	SMAD2	CDKN2C	SMAD2	1.11	0.0295	0.0232	0	0	0	0	0	0	0	0	1	-4.60517	1	-4.60517	0	1	0
CDKN2C	STK11	CDKN2C	STK11	1.28	0.0001	0.0002	1	0	0	1	0	0	0	0	1	-4.60517	1	-4.60517	0	1	2	Ank_4/Pkinase:Ank_5/Pkinase
CDKN2C	TEAD2	CDKN2C	TEAD2	1.13	0.0003	0.0005	0	0	0	0	0	0	0	0	0	NA	1	-4.60517	0	1	0
CDKN2C	TERT	CDKN2C	TERT	1.16	0.0001	0.0002	0	0	0	0	0	0	0	0	0	1.6864	1	-4.60517	0	0	0
CDKN2C	TSC1	CDKN2C	TSC1	1.16	0.0002	0.0004	0	0	0	0	0	0	0	0	0	2.69011	1	-4.60517	1	1	0
CDKN2C	YWHAZ	CDKN2C	14-3-3ZETA	1.05	0.0138	0.0126	0	0	0	0	0	0	0	0	1	-4.60517	1	-4.60517	0	1	0
CTNNB1	ABCB5	CTNNB1	ABCB5	0.98	0.0982	0.0594	0	0	0	0	0	0	0	0	0	0.498683	0	0.648411	1	1	0
CTNNB1	AKT1	CTNNB1	AKT1	1.07	0.0062	0.0066	0	0	0	0	0	1	0	1	1	-4.60517	1	-4.60517	0	1	0
CTNNB1	AKT1S1	CTNNB1	PRAS40	1.05	0.0895	0.0554	0	0	0	0	0	0	0	0	0	NA	1	-4.60517	1	1	0
CTNNB1	ARNT	CTNNB1	HIF1-B	0.99	0.2427	0.1224	0	0	0	0	0	0	0	0	0	1.25954	0	1.2102	0	1	0
CTNNB1	AURKA	CTNNB1	AURKA	1.17	0.0055	0.006	0	0	0	0	0	0	0	1	1	-4.60517	1	-4.60517	0	1	0
CTNNB1	BECN1	CTNNB1	BECN1	1	0.1501	0.0839	0	0	0	0	0	0	0	0	1	-4.60517	1	-4.60517	0	0	0
CTNNB1	CBLB	CTNNB1	CBLB	1.03	0.1663	0.0911	0	0	0	0	0	0	0	0	0	1.07992	0	0.258235	0	1	0
CTNNB1	CBLC	CTNNB1	CBLC	1.03	0.2324	0.1184	0	0	0	0	0	0	0	0	1	-4.60517	1	-4.60517	0	1	0
CTNNB1	CCND2	CTNNB1	CCND2	1.07	0.0027	0.0033	0	0	0	0	0	0	0	0	1	-4.60517	0	1.12393	0	1	0
CTNNB1	CCNE1	CTNNB1	CCNE1	1	0.2542	0.1272	0	0	0	0	0	1	0	1	0	0.655407	1	-4.60517	1	1	0
CTNNB1	CD44	CTNNB1	CD44	1.01	0.3984	0.1849	0	0	0	0	0	0	0	0	0	1.79176	0	1.77978	0	1	0
CTNNB1	CDC42	CTNNB1	CDC42	1.05	0.0083	0.0084	0	0	0	0	0	0	0	0	1	-4.60517	0	NA	0	1	0
CTNNB1	CDK4	CTNNB1	CDK4	1.06	0.0399	0.0294	0	0	0	0	0	0	0	0	1	-4.60517	0	NA	0	1	0
CTNNB1	CDK6	CTNNB1	CDK6	1.04	0.0514	0.036	0	0	0	0	1	0	1	1	0	1.21816	1	-4.60517	1	1	0
CTNNB1	CDKN2A	CTNNB1	CDKN2A	1.12	0.0003	0.0005	0	0	0	0	0	0	0	0	1	-0.213574	1	-0.184922	0	1	0
CTNNB1	CDKN2B	CTNNB1	CDKN2B	1.01	0.102	0.0613	0	0	0	0	0	0	0	0	1	-0.753111	0	0.411735	1	1	0
CTNNB1	CDKN2C	CTNNB1	CDKN2C	1.05	0.005	0.0056	0	0	0	0	0	0	0	0	0	1.56398	1	-4.60517	0	1	0
CTNNB1	CTNNB1	CTNNB1	CTNNB1	0.95	0.2273	0.1164	0	0	0	0	0	0	0	0	0	2.30259	0	2.30259	NA	1	5	Arm/Arm:Arm/HEAT_2:HEAT_2/HEAT_2:Queuosine_synth/Queuosine_synth:WAPL/WAPL
CTNNB1	E2F1	CTNNB1	E2F1	1.03	0.0889	0.055	0	0	0	0	0	0	0	0	1	-4.60517	1	-4.60517	0	1	0
CTNNB1	EPHA2	CTNNB1	EPHA2	1.02	0.0232	0.0191	0	0	0	0	0	0	0	1	1	-4.60517	0	3.7612	0	1	0
CTNNB1	ERBB2	CTNNB1	ERBB2	1.07	0.0025	0.0031	0	0	0	0	1	1	0	1	0	0.747214	1	-4.60517	0	1	0
CTNNB1	FGFR4	CTNNB1	FGFR4	1.08	0.0004	0.0007	0	0	0	0	0	0	0	0	1	-4.60517	1	-4.60517	0	1	0
CTNNB1	FOXO1	CTNNB1	FOXO1	1.05	0.0369	0.0276	0	0	0	0	0	0	0	1	1	-4.60517	0	3.7612	0	1	0
CTNNB1	HIF1A	CTNNB1	HIF1-A	1.02	0.0802	0.051	0	0	0	0	0	1	0	1	0	NA	0	3.7612	0	1	0
CTNNB1	HRAS	CTNNB1	H-RAS	1.08	0.0468	0.0335	0	0	0	0	0	0	0	0	0	NA	1	-4.60517	0	1	0
CTNNB1	IGF1R	CTNNB1	IGF1R	1.08	0.0408	0.03	0	0	0	0	0	0	1	1	1	-4.60517	1	-4.60517	1	1	0
CTNNB1	KAT2A	CTNNB1	GCN5	1.18	0.0015	0.002	0	0	0	0	0	1	0	0	0	NA	1	-4.60517	0	1	0
CTNNB1	KEAP1	CTNNB1	KEAP1	0.99	0.229	0.1171	0	0	0	0	0	0	0	0	0	1.53494	0	1.46968	0	1	0
CTNNB1	LATS2	CTNNB1	LATS2	1.16	0.0001	0.0002	0	0	0	0	0	1	0	0	1	-4.60517	0	2.65089	0	1	0
CTNNB1	MAP2K3	CTNNB1	MKK3	1.02	0.3901	0.1817	0	0	0	0	0	0	0	0	1	-4.60517	0	1.40487	1	1	0
CTNNB1	MAP3K5	CTNNB1	ASK1	1.04	0.0057	0.0062	0	0	0	0	0	0	0	0	1	-4.60517	1	-4.60517	0	1	0
CTNNB1	MAPK14	CTNNB1	P38	1.02	0.0432	0.0314	0	0	0	0	0	0	0	0	1	-4.60517	1	-4.60517	0	1	0
CTNNB1	MDM2	CTNNB1	MDM2	0.99	0.1531	0.0854	0	0	0	0	0	1	0	0	1	-4.60517	1	-4.60517	1	1	0
CTNNB1	MDM4	CTNNB1	MDM4	1.04	0.0875	0.0544	0	0	0	0	0	0	0	0	0	0.862488	1	-4.60517	1	1	0
CTNNB1	MET	CTNNB1	MET	1.07	0.1878	0.1	0	0	0	0	1	1	0	1	1	-0.0971637	1	-4.60517	0	1	0
CTNNB1	MYC	CTNNB1	MYC	1.1	0.0172	0.015	0	0	0	0	0	0	0	1	0	0.862488	0	2.91569	1	1	0
CTNNB1	NF1	CTNNB1	NF1	0.99	0.1991	0.1046	0	0	0	0	0	0	0	0	1	-4.60517	1	-4.60517	0	1	0
CTNNB1	NF2	CTNNB1	NF2	1.04	0.0582	0.0397	0	0	0	0	0	0	0	1	0	2.08406	0	1.64021	0	1	0
CTNNB1	PDGFRA	CTNNB1	PDGFRA	0.99	0.3081	0.1495	0	0	0	0	0	0	0	0	0	0.282768	1	-4.60517	1	1	0
CTNNB1	PIK3R1	CTNNB1	PIK3R1	1.06	0.1695	0.0925	0	0	0	0	1	1	1	1	0	1.89085	0	2.65089	1	1	0
CTNNB1	PTEN	CTNNB1	PTEN	1	0.269	0.1333	0	0	0	0	0	1	1	1	1	-4.60517	0	0.135545	0	1	0
CTNNB1	RAF1	CTNNB1	RAF1	1.05	0.0209	0.0176	0	0	0	0	0	0	0	0	0	NA	0	3.7612	1	1	0
CTNNB1	RB1	CTNNB1	RB1	1.01	0.2728	0.1347	0	0	0	0	0	0	0	0	0	0.220671	0	0.766759	0	1	0
CTNNB1	RELA	CTNNB1	P65	1.03	0.0413	0.0303	0	0	0	0	0	0	1	1	0	NA	0	3.06222	1	1	0
CTNNB1	SMAD2	CTNNB1	SMAD2	1.03	0.1272	0.0734	0	0	0	0	1	1	0	1	1	-4.60517	0	1.51635	0	1	0
CTNNB1	SOX3	CTNNB1	SOX3	1.06	0.0306	0.0237	0	0	0	0	0	0	0	0	0	1.21816	1	-4.60517	1	1	0
CTNNB1	STK11	CTNNB1	STK11	1.04	0.0048	0.0054	0	0	0	0	0	0	0	0	0	0.0875194	1	-4.60517	0	1	0
CTNNB1	STK3	CTNNB1	MST2	1.04	0.0864	0.054	0	0	0	0	0	0	0	0	0	0.847298	0	2.12823	1	1	0
CTNNB1	STK4	CTNNB1	MST1	0.96	0.7892	0.3379	0	0	0	0	0	0	1	0	1	-4.60517	1	-4.60517	0	1	0
CTNNB1	TCF3	CTNNB1	TCF3	1.06	0.0696	0.0459	0	0	0	0	1	1	0	1	1	-4.60517	1	-4.60517	0	1	0
CTNNB1	TEAD2	CTNNB1	TEAD2	1.03	0.1933	0.1024	0	0	0	0	0	0	0	0	0	NA	1	-4.60517	0	1	0
CTNNB1	TERT	CTNNB1	TERT	1.08	0.0056	0.0061	0	0	0	0	0	0	0	1	1	-4.60517	0	0.216223	1	1	0
CTNNB1	TNFRSF1A	CTNNB1	TNFRSF1A	1.05	0.0089	0.0089	0	0	0	0	0	0	0	0	1	-4.60517	0	1.40487	0	1	0
CTNNB1	TP53	CTNNB1	TP53	1.05	0.2588	0.1291	0	0	0	0	0	0	0	0	1	-0.223144	1	-0.966441	0	1	0
CTNNB1	TSC1	CTNNB1	TSC1	1.1	0.005	0.0056	0	0	0	0	0	0	0	0	1	-4.60517	1	-4.60517	0	1	0
CTNNB1	YWHAZ	CTNNB1	14-3-3ZETA	1.01	0.2674	0.1327	0	0	0	0	1	1	1	1	0	0.491594	0	2.65089	0	1	0
DACH1	ABCB5	DACH1	ABCB5	0.96	0.5881	0.2593	0	0	0	0	0	0	0	0	0	1.88447	1	-0.0712275	1	0	0
DACH1	AKT1	DACH1	AKT1	1.03	0.0712	0.0466	0	0	0	0	0	0	0	0	0	2.27025	0	1.88892	0	1	0
DACH1	AKT1S1	DACH1	PRAS40	1.08	0.0001	0.0002	0	0	0	0	0	0	0	0	0	NA	0	2.34541	0	1	0
DACH1	ARNT	DACH1	HIF1-B	1.09	0.0005	0.0008	0	0	0	0	0	0	0	0	0	0.837728	0	2.07317	0	1	0
DACH1	AURKA	DACH1	AURKA	1.23	0.0001	0.0002	1	0	0	0	0	0	0	0	0	0.445074	1	-4.60517	0	1	0
DACH1	BECN1	DACH1	BECN1	1.04	0.4631	0.2112	0	0	0	0	0	0	0	0	0	3.67053	0	1.64021	0	0	0
DACH1	CBLB	DACH1	CBLB	1.06	0.4412	0.2019	0	0	0	0	0	0	0	0	0	1.69645	0	0.407227	0	1	0
DACH1	CBLC	DACH1	CBLC	1.05	0.0089	0.0089	0	0	0	0	0	0	0	0	1	-4.60517	0	1.41099	1	1	0
DACH1	CCND2	DACH1	CCND2	1.04	0.0754	0.0488	0	0	0	0	0	0	0	0	1	-4.60517	1	-4.60517	0	1	0
DACH1	CCNE1	DACH1	CCNE1	1.09	0.0004	0.0007	0	0	0	0	0	0	0	0	0	1.22523	0	0.111226	0	1	0
DACH1	CD44	DACH1	CD44	1	0.4973	0.2243	0	0	0	0	0	0	0	0	0	2.56262	0	2.04923	0	1	0
DACH1	CDC42	DACH1	CDC42	1.08	0.0001	0.0002	0	0	0	0	0	0	0	0	1	-4.60517	0	NA	1	1	0
DACH1	CDK4	DACH1	CDK4	1.04	0.0054	0.0059	0	0	0	0	0	0	0	0	1	-4.60517	0	NA	0	1	0
DACH1	CDK6	DACH1	CDK6	1.08	0.0019	0.0025	0	0	0	0	0	0	0	0	1	-4.60517	1	-4.60517	1	1	0
DACH1	CDKN2A	DACH1	CDKN2A	1.07	0.001	0.0014	0	0	0	0	0	0	0	0	0	0.395041	1	-1.92529	0	1	0
DACH1	CDKN2B	DACH1	CDKN2B	1.02	0.0296	0.0232	0	0	0	0	0	0	0	0	0	0.283297	1	-4.60517	0	1	0
DACH1	CDKN2C	DACH1	CDKN2C	1.06	0.0528	0.0368	0	0	0	0	0	0	0	0	1	-4.60517	1	-4.60517	1	1	0
DACH1	CTNNB1	DACH1	CTNNB1	1.06	0.0098	0.0096	0	0	0	0	0	0	0	0	0	0.655407	0	2.76061	0	1	0
DACH1	DACH1	DACH1	DACH1	6.68	0.0001	0.0002	1	1	1	1	0	1	0	0	0	2.30259	0	2.30259	NA	1	1	Ski_Sno/Ski_Sno
DACH1	E2F1	DACH1	E2F1	1.02	0.0694	0.0459	0	0	0	0	0	0	0	0	1	-4.60517	0	0.922521	0	1	0
DACH1	EPHA2	DACH1	EPHA2	1.16	0.0001	0.0002	0	0	0	0	0	0	0	0	0	2.0424	0	3.04452	0	0	0
DACH1	ERBB2	DACH1	ERBB2	1.05	0.0121	0.0114	0	0	0	0	0	0	0	0	0	0.445074	1	-4.60517	0	1	0
DACH1	FGFR4	DACH1	FGFR4	1.09	0.0132	0.0122	0	0	0	0	0	0	0	0	0	0.777986	1	-4.60517	0	1	0
DACH1	FOXO1	DACH1	FOXO1	1.94	0.0001	0.0002	1	1	1	0	0	0	0	0	1	-4.60517	0	3.04452	1	1	0
DACH1	HIF1A	DACH1	HIF1-A	0.99	0.6885	0.2985	0	0	0	0	0	0	0	0	0	NA	1	-4.60517	1	1	0
DACH1	HRAS	DACH1	H-RAS	1.1	0.0011	0.0015	0	0	0	0	0	0	0	0	0	NA	0	1.22255	1	1	0
DACH1	IGF1R	DACH1	IGF1R	1.08	0.0006	0.0009	0	0	0	0	0	0	0	0	0	0.916291	1	-4.60517	1	1	0
DACH1	KAT2A	DACH1	GCN5	1.05	0.0251	0.0204	0	0	0	0	0	0	0	0	0	NA	1	-4.60517	1	1	0
DACH1	KEAP1	DACH1	KEAP1	1.1	0.006	0.0064	0	0	0	0	0	0	0	0	0	0.252939	0	0.595349	0	1	0
DACH1	LATS2	DACH1	LATS2	1.11	0.0069	0.0072	0	0	0	0	0	0	0	0	1	-4.60517	0	1.93393	0	1	0
DACH1	MAP2K3	DACH1	MKK3	1.19	0.0001	0.0002	0	0	0	0	0	0	0	0	1	-4.60517	0	0.686878	1	1	0
DACH1	MAP3K5	DACH1	ASK1	1.05	0.0062	0.0066	0	0	0	0	0	0	0	0	1	-4.60517	1	-4.60517	0	0	0
DACH1	MAPK14	DACH1	P38	1.08	0.0002	0.0004	0	0	0	0	0	0	0	0	0	1.32539	0	3.04452	1	1	0
DACH1	MDM2	DACH1	MDM2	1.04	0.0271	0.0217	0	0	0	0	0	0	0	0	1	-0.141079	1	-4.60517	0	1	0
DACH1	MDM4	DACH1	MDM4	1.09	0.0338	0.0257	0	0	0	0	0	0	0	0	1	-0.30295	1	-4.60517	0	1	0
DACH1	MET	DACH1	MET	1.11	0.0008	0.0012	0	0	0	0	0	0	0	0	1	-0.40027	0	1.22255	0	0	0
DACH1	MYC	DACH1	MYC	1.58	0.0001	0.0002	1	1	1	0	0	0	0	0	1	-0.30295	0	1.1516	0	1	0
DACH1	NF1	DACH1	NF1	1.06	0.0254	0.0206	0	0	0	0	0	0	0	0	0	1.27371	1	-0.374693	0	1	0
DACH1	NF2	DACH1	NF2	1.27	0.0008	0.0012	1	0	0	0	0	0	0	0	0	1.78246	0	0.922521	0	1	0
DACH1	PDGFRA	DACH1	PDGFRA	1.02	0.0924	0.0567	0	0	0	0	0	0	0	0	0	0.825968	1	-4.60517	0	1	0
DACH1	PIK3R1	DACH1	PIK3R1	1.04	0.0034	0.004	0	0	0	0	0	0	0	0	1	-4.60517	0	1.93393	1	1	0
DACH1	PTEN	DACH1	PTEN	1.06	0.0005	0.0008	0	0	0	0	0	0	0	0	0	2.0424	0	0.881199	0	1	0
DACH1	RAF1	DACH1	RAF1	1.13	0.0001	0.0002	0	0	0	0	0	0	0	0	0	NA	1	-4.60517	1	1	0
DACH1	RB1	DACH1	RB1	1.04	0.0084	0.0085	0	0	0	0	0	0	0	0	0	1.32674	0	0.0474665	0	1	0
DACH1	RELA	DACH1	P65	1.1	0.0004	0.0007	0	0	0	0	0	0	0	0	0	NA	0	2.34541	0	1	0
DACH1	SMAD2	DACH1	SMAD2	1.1	0.0003	0.0005	0	0	0	0	0	0	0	0	0	1.78246	1	-4.60517	1	1	0
DACH1	SOX3	DACH1	SOX3	2.04	0.0001	0.0002	1	1	1	1	0	0	0	0	0	0.916291	0	1.64021	0	1	0
DACH1	STK11	DACH1	STK11	1.21	0.0001	0.0002	1	0	0	0	0	0	0	0	0	0.283297	0	1.41099	0	1	0
DACH1	STK3	DACH1	MST2	1.07	0.0647	0.0433	0	0	0	0	0	0	0	0	0	0.545227	0	2.46689	1	1	0
DACH1	STK4	DACH1	MST1	1.05	0.0818	0.0519	0	0	0	0	0	0	0	0	0	0.916291	0	1.93393	0	1	0
DACH1	TCF3	DACH1	TCF3	1.26	0.0001	0.0002	1	0	0	0	0	0	0	0	0	1.78246	0	3.04452	0	1	0
DACH1	TEAD2	DACH1	TEAD2	1.86	0.0001	0.0002	1	1	1	0	0	0	0	0	0	NA	0	1.64021	0	1	0
DACH1	TERT	DACH1	TERT	1.2	0.0001	0.0002	1	0	0	0	0	0	0	0	0	0.444686	0	0.363792	0	1	0
DACH1	TNFRSF1A	DACH1	TNFRSF1A	1.04	0.0076	0.0078	0	0	0	0	0	0	0	0	1	-4.60517	1	-4.60517	0	0	0
DACH1	TP53	DACH1	TP53	1.15	0.0002	0.0004	0	0	0	0	0	0	0	0	0	1.99243	0	2.30259	1	1	0
DACH1	TSC1	DACH1	TSC1	1.08	0.0001	0.0002	0	0	0	0	0	0	0	0	1	-4.60517	1	-4.60517	1	1	0
DACH1	YWHAZ	DACH1	14-3-3ZETA	1.07	0.0063	0.0067	0	0	0	0	0	0	0	0	0	1.04842	0	3.17208	0	1	0
E2F1	AKT1	E2F1	AKT1	0.98	0.4221	0.195	0	0	0	0	0	0	0	0	1	-4.60517	1	-4.60517	1	1	0
E2F1	AURKA	E2F1	AURKA	1.04	0.0268	0.0215	0	0	0	0	0	0	0	0	0	2.66259	0	3.04452	0	1	0
E2F1	CCND2	E2F1	CCND2	1.04	0.2635	0.1311	0	0	0	0	0	0	0	0	1	-4.60517	0	1.31858	0	1	0
E2F1	CCNE1	E2F1	CCNE1	1.08	0.0002	0.0004	0	0	0	0	1	1	0	1	0	1.49009	0	0.111226	0	1	0
E2F1	CD44	E2F1	CD44	1.04	0.192	0.1018	0	0	0	0	0	0	0	0	1	-4.60517	1	-4.60517	1	1	0
E2F1	CDC42	E2F1	CDC42	1.11	0.006	0.0064	0	0	0	0	0	0	0	0	1	-4.60517	0	NA	0	1	0
E2F1	CDK4	E2F1	CDK4	1.02	0.3532	0.1673	0	0	0	0	0	0	0	0	1	-4.60517	0	NA	1	1	0
E2F1	CDK6	E2F1	CDK6	1.07	0.0375	0.0279	0	0	0	0	0	0	0	0	1	-4.60517	0	0.798508	0	1	0
E2F1	CDKN2A	E2F1	CDKN2A	1.09	0.0165	0.0145	0	0	0	0	0	1	0	1	0	0.796583	1	-0.491281	0	1	0
E2F1	CDKN2B	E2F1	CDKN2B	1.07	0.3018	0.1467	0	0	0	0	0	0	0	0	0	1.0959	0	0.117783	0	1	0
E2F1	CDKN2C	E2F1	CDKN2C	1.03	0.2408	0.1216	0	0	0	0	0	0	0	0	1	-4.60517	1	-4.60517	0	1	0
E2F1	E2F1	E2F1	E2F1	1.05	0.0244	0.0199	0	0	0	0	0	0	0	0	0	2.30259	0	2.30259	NA	1	1	E2F_TDP/E2F_TDP
E2F1	EPHA2	E2F1	EPHA2	0.98	0.1047	0.0625	0	0	0	0	0	0	0	0	0	2.21102	1	-4.60517	0	0	0
E2F1	FGFR4	E2F1	FGFR4	1.11	0.0068	0.0071	0	0	0	0	0	0	0	0	0	1.91416	0	1.22255	1	1	0
E2F1	KEAP1	E2F1	KEAP1	1.05	0.0306	0.0237	0	0	0	0	0	0	0	0	0	2.91777	0	0.595349	1	1	0
E2F1	LATS2	E2F1	LATS2	1.07	0.0142	0.0129	0	0	0	0	0	0	0	0	0	1.79176	1	-4.60517	1	1	0
E2F1	MAP3K5	E2F1	ASK1	1.02	0.6231	0.2731	0	0	0	0	0	0	0	0	0	1.79176	1	-4.60517	0	0	0
E2F1	SMAD2	E2F1	SMAD2	1.03	0.0612	0.0413	0	0	0	0	0	0	0	0	1	-4.60517	1	-4.60517	0	1	0
E2F1	STK11	E2F1	STK11	1.01	0.1963	0.1035	0	0	0	0	0	0	0	0	1	-4.60517	1	-4.60517	0	1	0
E2F1	TEAD2	E2F1	TEAD2	1.03	0.2849	0.1398	0	0	0	0	0	0	0	0	0	NA	1	-4.60517	0	1	0
E2F1	TERT	E2F1	TERT	1.08	0.0208	0.0175	0	0	0	0	0	0	0	0	0	0.23923	0	0.363792	0	1	0
E2F1	TSC1	E2F1	TSC1	1.07	0.0098	0.0096	0	0	0	0	0	0	0	0	0	4.30856	0	1.22255	0	1	0
E2F1	YWHAZ	E2F1	14-3-3ZETA	1.04	0.0341	0.0258	0	0	0	0	0	0	0	0	1	-4.60517	0	1.93393	0	1	0
EGFR	ABCB5	EGFR	ABCB5	0.99	0.0441	0.032	0	0	0	0	0	0	0	0	0	1.30897	1	-0.0751206	0	1	0
EGFR	AKT1	EGFR	AKT1	1.05	0.08	0.0509	0	0	0	0	0	1	1	0	1	-0.0833816	0	1.00509	0	1	2	PH/Pkinase_Tyr:Pkinase/Pkinase_Tyr
EGFR	AKT1S1	EGFR	PRAS40	0.99	0.5045	0.2268	0	0	0	0	0	0	0	0	0	NA	1	-4.60517	0	1	0
EGFR	ARAF	EGFR	ARAF	1.18	0.0434	0.0316	0	0	0	0	0	0	0	0	1	-0.0833816	0	1.63576	1	0	1	Pkinase_Tyr/Pkinase_Tyr
EGFR	ARNT	EGFR	HIF1-B	1.02	0.5033	0.2264	0	0	0	0	0	0	0	0	1	-0.743019	0	0.526609	0	1	0
EGFR	AURKA	EGFR	AURKA	1.01	0.1851	0.0991	0	0	0	0	0	0	1	0	0	0.456758	1	-4.60517	0	1	1	Pkinase/Pkinase_Tyr
EGFR	BECN1	EGFR	BECN1	1.08	0.189	0.1004	0	0	0	0	0	0	1	0	1	-4.60517	0	0.830348	0	1	0
EGFR	BRAF	EGFR	BRAF	1.37	0.1978	0.1041	0	0	0	0	0	0	0	0	0	0.105361	1	-4.60517	1	1	1	Pkinase_Tyr/Pkinase_Tyr
EGFR	CBLB	EGFR	CBLB	1.01	0.2597	0.1294	0	0	0	0	1	1	1	1	1	-0.569824	1	-0.484929	0	1	0
EGFR	CBLC	EGFR	CBLC	1.1	0.0371	0.0277	0	0	0	0	1	1	0	1	1	-0.430783	1	-4.60517	1	1	1	Pkinase_Tyr/SH2
EGFR	CCND2	EGFR	CCND2	1.07	0.0157	0.014	0	0	0	0	0	0	0	0	1	-4.60517	0	0.432864	1	1	0
EGFR	CCNE1	EGFR	CCNE1	1.08	0.0498	0.0352	0	0	0	0	0	0	0	0	1	-0.186526	0	0.659246	1	1	0
EGFR	CD44	EGFR	CD44	1.02	0.2609	0.1299	0	0	0	0	0	1	0	1	0	1.15672	0	0.251314	0	1	0
EGFR	CDC42	EGFR	CDC42	1.08	0.006	0.0064	0	0	0	0	0	0	0	0	0	0.438255	0	NA	0	1	0
EGFR	CDK4	EGFR	CDK4	1.06	0.1229	0.0714	0	0	0	0	0	0	0	0	0	0.46662	0	NA	0	1	1	Pkinase/Pkinase_Tyr
EGFR	CDK6	EGFR	CDK6	1.13	0.0001	0.0002	0	0	0	0	0	0	0	0	0	0.447312	0	1.47509	0	1	1	Pkinase/Pkinase_Tyr
EGFR	CDKN2A	EGFR	CDKN2A	1.04	0.4216	0.1948	0	0	0	0	0	0	0	0	0	0.219104	0	0.499897	1	1	0
EGFR	CDKN2B	EGFR	CDKN2B	1.08	0.0012	0.0016	0	0	0	0	0	0	0	0	0	0.0645385	1	-0.167054	0	1	0
EGFR	CDKN2C	EGFR	CDKN2C	1	0.6186	0.2715	0	0	0	0	0	0	0	0	0	0.863647	1	-4.60517	1	1	1	Ank_4/Recep_L_domain
EGFR	CTNNB1	EGFR	CTNNB1	0.98	0.9198	0.3894	0	0	0	0	1	1	1	1	0	0.719123	0	0.830348	0	1	0
EGFR	DACH1	EGFR	DACH1	1.08	0.0074	0.0076	0	0	0	0	0	0	0	0	0	0.771109	0	0.111226	1	1	0
EGFR	E2F1	EGFR	E2F1	1.07	0.0318	0.0244	0	0	0	0	0	0	0	0	0	1.15672	0	1.00509	0	1	0
EGFR	EGFR	EGFR	EGFR	1.02	0.0585	0.0399	0	0	0	0	0	1	1	0	0	2.30259	0	2.30259	NA	1	7	Furin-like/Furin-like:Furin-like/GF_recep_IV:Furin-like/Recep_L_domain:GF_recep_IV/GF_recep_IV:GF_recep_IV/Recep_L_domain:Pkinase_Tyr/Pkinase_Tyr:Recep_L_domain/Recep_L_domain
EGFR	EPHA2	EGFR	EPHA2	1.13	0.0001	0.0002	0	0	0	0	0	1	1	1	0	1.29509	1	-4.60517	1	1	3	EphA2_TM/Pkinase_Tyr:Pkinase_Tyr/Pkinase_Tyr:Recep_L_domain/fn3
EGFR	ERBB2	EGFR	ERBB2	1.02	0.2884	0.1413	0	0	0	0	1	1	1	1	1	-0.904991	0	0.251314	1	1	7	Furin-like/Furin-like:Furin-like/GF_recep_IV:Furin-like/Recep_L_domain:GF_recep_IV/GF_recep_IV:GF_recep_IV/Recep_L_domain:Pkinase_Tyr/Pkinase_Tyr:Recep_L_domain/Recep_L_domain
EGFR	FGFR4	EGFR	FGFR4	1.03	0.264	0.1312	0	0	0	0	0	0	0	0	0	1.38087	1	-4.60517	0	1	1	Pkinase_Tyr/Pkinase_Tyr
EGFR	FOXO1	EGFR	FOXO1	1.07	0.0872	0.0543	0	0	0	0	0	0	0	0	0	0.438255	1	-4.60517	1	1	0
EGFR	FZR1	EGFR	FZR1	1.07	0.193	0.1022	0	0	0	0	0	0	0	0	0	1.15672	1	-4.60517	0	1	0
EGFR	GLIS1	EGFR	GLIS1	1.11	0.0005	0.0008	0	0	0	0	0	0	0	0	1	-0.271153	1	-4.60517	NA	1	0
EGFR	GLIS2	EGFR	GLIS2	1.12	0.0799	0.0509	0	0	0	0	0	0	0	0	0	0.849082	1	-4.60517	0	1	0
EGFR	GRM1	EGFR	GRM1	1.09	0.011	0.0106	0	0	0	0	0	0	0	0	1	-0.145182	1	-0.227162	1	1	0
EGFR	HGF	EGFR	HGF	1.05	0.0042	0.0048	0	0	0	0	0	0	0	0	0	0.427771	0	0.526609	0	1	0
EGFR	HIF1A	EGFR	HIF1-A	0.99	0.6289	0.2755	0	0	0	0	0	0	0	0	0	NA	0	2.23569	0	1	0
EGFR	HRAS	EGFR	H-RAS	0.99	0.6932	0.3002	0	0	0	0	0	0	0	0	0	NA	1	-4.60517	1	1	0
EGFR	IGF1R	EGFR	IGF1R	0.99	0.5065	0.2275	0	0	0	0	1	1	0	1	1	-0.430783	0	0.111226	0	1	7	Furin-like/Furin-like:Furin-like/GF_recep_IV:Furin-like/Recep_L_domain:GF_recep_IV/Recep_L_domain:Pkinase_Tyr/Pkinase_Tyr:Recep_L_domain/fn3:Recep_L_domain/Recep_L_domain
EGFR	KAT2A	EGFR	GCN5	1.01	0.4393	0.2014	0	0	0	0	0	0	0	0	0	NA	0	1.12442	1	1	0
EGFR	KDELR2	EGFR	KDELR2	0.99	0.7788	0.334	0	0	0	0	0	0	0	0	0	2.56555	0	1.12442	0	1	0
EGFR	KEAP1	EGFR	KEAP1	1	0.251	0.1259	0	0	0	0	0	0	0	0	1	-0.167488	1	-0.294955	1	1	0
EGFR	KRAS	EGFR	K-RAS	1.06	0.3023	0.1469	0	0	0	0	0	0	0	0	1	-1.59939	0	0.864997	0	1	0
EGFR	LATS2	EGFR	LATS2	1	0.3804	0.1781	0	0	0	0	0	0	0	0	0	0.719123	0	1.12442	0	1	1	Pkinase/Pkinase_Tyr
EGFR	MAP2K3	EGFR	MKK3	1.01	0.7042	0.3045	0	0	0	0	0	1	0	0	1	-4.60517	0	0.740614	1	1	1	Pkinase/Pkinase_Tyr
EGFR	MAP2K5	EGFR	MKK5	1.06	0.0889	0.055	0	0	0	0	0	0	0	0	1	-4.60517	1	-4.60517	0	1	1	Pkinase/Pkinase_Tyr
EGFR	MAP2K6	EGFR	MKK6	1.06	0.1064	0.0633	0	0	0	0	0	0	0	0	1	-0.569824	1	-4.60517	0	1	1	Pkinase/Pkinase_Tyr
EGFR	MAP3K5	EGFR	ASK1	1.07	0.0042	0.0048	0	0	0	0	0	0	0	0	1	-4.60517	0	0.830348	1	0	1	Pkinase/Pkinase_Tyr
EGFR	MAPK14	EGFR	P38	1.06	0.1811	0.0975	0	0	0	0	1	1	1	1	1	-0.904991	0	2.23569	0	1	1	Pkinase/Pkinase_Tyr
EGFR	MDM2	EGFR	MDM2	1.03	0.0617	0.0416	0	0	0	0	0	0	0	0	1	-0.224693	1	-4.60517	0	1	0
EGFR	MDM4	EGFR	MDM4	1.01	0.2976	0.1452	0	0	0	0	0	0	0	0	1	-1.66193	1	-4.60517	1	1	0
EGFR	MET	EGFR	MET	1	0.3386	0.1615	0	0	0	0	1	0	1	1	1	-0.512023	0	0.41198	1	1	1	Pkinase_Tyr/Pkinase_Tyr
EGFR	MSH2	EGFR	MSH2	1.04	0.0126	0.0117	0	0	0	0	0	0	0	0	1	-4.60517	0	0.740614	0	1	0
EGFR	MYC	EGFR	MYC	1.02	0.0973	0.0592	0	0	0	0	0	0	0	0	0	0.277211	1	-0.56453	0	1	0
EGFR	NF1	EGFR	NF1	1.02	0.2753	0.1358	0	0	0	0	0	0	0	0	1	-1.13476	0	0.125163	0	1	0
EGFR	NF2	EGFR	NF2	2.27	0.0026	0.0032	1	1	1	0	0	0	0	0	1	-4.60517	0	0.111226	1	1	1	FERM_M/Pkinase_Tyr
EGFR	NFIC	EGFR	NFIC	0.94	0.9755	0.4122	0	0	0	0	0	0	0	0	0	1.58816	0	1.12442	0	1	0
EGFR	PDGFRA	EGFR	PDGFRA	1.04	0.1537	0.0855	0	0	0	0	0	1	1	0	0	0.301105	0	0.117783	0	1	1	Pkinase_Tyr/Pkinase_Tyr
EGFR	PIK3R1	EGFR	PIK3R1	1.03	0.1521	0.0849	0	0	0	0	1	1	1	1	0	0.148641	1	-4.60517	0	1	1	Pkinase_Tyr/SH2
EGFR	PTEN	EGFR	PTEN	1.04	0.2134	0.1107	0	0	0	0	0	0	0	0	0	0.635083	1	-0.101536	1	1	0
EGFR	RAF1	EGFR	RAF1	1	0.4371	0.2006	0	0	0	0	0	1	1	0	0	NA	0	2.23569	0	1	1	Pkinase_Tyr/Pkinase_Tyr
EGFR	RASSF1	EGFR	RASSF1	1.05	0.0477	0.034	0	0	0	0	0	0	0	0	0	NA	0	NA	1	1	0
EGFR	RB1	EGFR	RB1	1.01	0.0826	0.0522	0	0	0	0	0	0	0	0	0	0.551648	1	-0.767758	0	1	0
EGFR	RELA	EGFR	P65	1.05	0.3487	0.1655	0	0	0	0	0	0	0	0	0	NA	1	-4.60517	1	1	0
EGFR	ROS1	EGFR	ROS1	0.98	0.5442	0.2424	0	0	0	0	0	1	0	1	1	-0.804079	1	-0.0139862	0	1	2	Pkinase_Tyr/Pkinase_Tyr:Recep_L_domain/fn3
EGFR	SFN	EGFR	14-3-3SIGMA	1.1	0.0141	0.0128	0	0	0	0	1	1	1	1	0	0.438255	0	2.23569	0	1	0
EGFR	SMAD1	EGFR	SMAD1	1.06	0.0564	0.0388	0	0	0	0	0	0	0	0	1	-4.60517	1	-4.60517	0	1	0
EGFR	SMAD2	EGFR	SMAD2	0.97	0.7388	0.3181	0	0	0	0	0	0	0	0	1	-4.60517	1	-0.0131581	0	1	0
EGFR	SMARCA4	EGFR	SMARCA4	1.04	0.0993	0.0599	0	0	0	0	0	0	0	0	1	-1.3746	1	-0.125163	0	1	0
EGFR	SOX3	EGFR	SOX3	1.09	0.0279	0.0222	0	0	0	0	0	0	0	0	0	0.447312	1	-4.60517	0	0	0
EGFR	SOX4	EGFR	SOX4	0.98	0.5496	0.2444	0	0	0	0	0	0	0	0	1	-0.271153	0	1.58412	1	1	0
EGFR	STK11	EGFR	STK11	1.09	0.0001	0.0002	0	0	0	0	0	0	0	0	1	-1.22391	1	-4.60517	0	1	1	Pkinase/Pkinase_Tyr
EGFR	STK3	EGFR	MST2	0.98	0.9334	0.3947	0	0	0	0	0	0	0	0	0	0.0253178	0	0.600774	0	1	1	Pkinase/Pkinase_Tyr
EGFR	STK4	EGFR	MST1	1.08	0.1181	0.069	0	0	0	0	0	0	0	0	0	1.06652	1	-4.60517	0	1	1	Pkinase/Pkinase_Tyr
EGFR	TCF3	EGFR	TCF3	1.03	0.1989	0.1046	0	0	0	0	0	0	0	0	0	1.56755	1	-4.60517	0	1	0
EGFR	TEAD2	EGFR	TEAD2	0.99	0.3718	0.1748	0	0	0	0	0	0	0	0	0	NA	1	-4.60517	0	1	0
EGFR	TERT	EGFR	TERT	1.04	0.0343	0.0259	0	0	0	0	0	0	0	0	0	0.0481575	0	0.38698	0	0	0
EGFR	TNFRSF1A	EGFR	TNFRSF1A	1.02	0.1212	0.0705	0	0	0	0	0	1	1	0	1	-0.430783	0	1.335	0	1	0
EGFR	TP53	EGFR	TP53	1.08	0.1535	0.0855	0	0	0	0	0	0	0	0	0	0.77732	0	1.59645	1	1	0
EGFR	TSC1	EGFR	TSC1	0.98	0.428	0.1971	0	0	0	0	0	0	0	0	0	0.438255	0	0.41198	0	1	0
EGFR	TTYH2	EGFR	TTYH2	1.06	0.038	0.0282	0	0	0	0	0	0	0	0	0	0.244914	1	-0.0131581	NA	1	0
EGFR	WHSC1L1	EGFR	WHSC1L1	1.1	0.0055	0.006	0	0	0	0	0	0	0	0	0	0.244914	1	-0.154151	0	1	0
EGFR	YAP1	EGFR	YAP1	0.99	0.7178	0.3099	0	0	0	0	0	1	0	1	1	-0.430783	1	-4.60517	0	1	0
EGFR	YWHAG	EGFR	14-3-3GAMMA	1.01	0.0107	0.0103	0	0	0	0	0	0	0	0	0	1.58816	0	2.23569	NA	1	0
EGFR	YWHAZ	EGFR	14-3-3ZETA	1.05	0.0767	0.0494	0	0	0	0	1	1	1	1	0	0.152269	0	1.12442	1	1	0
EPHA2	AKT1	EPHA2	AKT1	1.52	0.0001	0.0002	1	1	1	1	0	0	0	0	1	-4.60517	1	-4.60517	0	1	4	PH/Pkinase_Tyr:Pkinase/fn3:Pkinase/Pkinase_Tyr:Pkinase/SAM_1
EPHA2	CCNE1	EPHA2	CCNE1	1.09	0.0467	0.0334	0	0	0	0	0	0	0	0	0	1.07519	0	2.23569	1	0	0
EPHA2	CDKN2B	EPHA2	CDKN2B	3.11	0.0001	0.0002	1	1	1	1	0	0	0	0	0	0.574144	1	-4.60517	0	0	0
EPHA2	EPHA2	EPHA2	EPHA2	2.71	0.0022	0.0028	1	1	1	1	0	1	1	0	0	2.30259	0	2.30259	NA	1	6	EphA2_TM/Pkinase_Tyr:Ephrin_lbd/Ephrin_lbd:Ephrin_lbd/fn3:fn3/fn3:Pkinase_Tyr/Pkinase_Tyr:SAM_1/SAM_1
EPHA2	MAP2K3	EPHA2	MKK3	1.56	0.0012	0.0016	1	1	1	0	0	0	0	0	1	-4.60517	0	2.30259	0	0	3	Pkinase/fn3:Pkinase/Pkinase_Tyr:Pkinase/SAM_1
ERBB2	AKT1	ERBB2	AKT1	1.26	0.0001	0.0002	1	0	0	0	0	0	0	0	1	-4.60517	0	1.06224	0	1	2	PH/Pkinase_Tyr:Pkinase/Pkinase_Tyr
ERBB2	AURKA	ERBB2	AURKA	1.2	0.0003	0.0005	1	0	0	0	0	0	0	0	0	1.42552	1	-4.60517	0	1	1	Pkinase/Pkinase_Tyr
ERBB2	CCND2	ERBB2	CCND2	2.06	0.0001	0.0002	1	1	1	0	0	0	0	0	1	-4.60517	1	-4.60517	1	1	0
ERBB2	CCNE1	ERBB2	CCNE1	1.17	0.0179	0.0155	0	0	0	0	0	0	0	0	0	0.445074	1	-4.60517	1	1	0
ERBB2	CD44	ERBB2	CD44	1.38	0.0003	0.0005	1	0	1	0	1	1	1	1	1	-4.60517	1	-4.60517	1	1	0
ERBB2	CDC42	ERBB2	CDC42	1.14	0.0151	0.0135	0	0	0	0	0	0	0	0	1	-4.60517	0	NA	0	1	0
ERBB2	CDK4	ERBB2	CDK4	1.49	0.0001	0.0002	1	0	0	1	0	0	0	0	1	-4.60517	0	NA	0	1	1	Pkinase/Pkinase_Tyr
ERBB2	CDK6	ERBB2	CDK6	1.34	0.0002	0.0004	1	0	0	1	0	0	0	0	0	1.00805	1	-4.60517	0	1	1	Pkinase/Pkinase_Tyr
ERBB2	CDKN2A	ERBB2	CDKN2A	1.03	0.1695	0.0925	0	0	0	0	0	0	0	0	0	0.518794	1	-0.298264	1	1	0
ERBB2	CDKN2B	ERBB2	CDKN2B	1.53	0.0001	0.0002	1	1	1	0	0	0	0	0	0	0.830677	0	0.308615	0	1	0
ERBB2	CDKN2C	ERBB2	CDKN2C	1.34	0.0002	0.0004	1	0	0	0	0	0	0	0	1	-4.60517	1	-4.60517	0	1	1	Ank_4/Recep_L_domain
ERBB2	E2F1	ERBB2	E2F1	1.06	0.2459	0.1236	0	0	0	0	0	0	0	0	0	2.66259	0	1.06224	0	1	0
ERBB2	EPHA2	ERBB2	EPHA2	1.39	0.0001	0.0002	1	0	0	0	0	0	0	0	1	-4.60517	1	-4.60517	0	1	3	EphA2_TM/Pkinase_Tyr:Pkinase_Tyr/Pkinase_Tyr:Recep_L_domain/fn3
ERBB2	ERBB2	ERBB2	ERBB2	1.17	0.0006	0.0009	0	0	0	0	0	1	1	0	0	2.30259	0	2.30259	NA	1	7	Furin-like/Furin-like:Furin-like/GF_recep_IV:Furin-like/Recep_L_domain:GF_recep_IV/GF_recep_IV:GF_recep_IV/Recep_L_domain:Pkinase_Tyr/Pkinase_Tyr:Recep_L_domain/Recep_L_domain
ERBB2	FGFR4	ERBB2	FGFR4	1.64	0.0007	0.001	1	1	1	0	0	0	0	0	1	-4.60517	0	1.3622	0	1	1	Pkinase_Tyr/Pkinase_Tyr
ERBB2	KEAP1	ERBB2	KEAP1	1.04	0.1852	0.0991	0	0	0	0	0	0	0	0	0	0.363965	0	0.756326	1	1	0
ERBB2	LATS2	ERBB2	LATS2	1.51	0.0007	0.001	1	1	1	0	0	0	0	0	1	-4.60517	1	-4.60517	0	1	1	Pkinase/Pkinase_Tyr
ERBB2	MAP3K5	ERBB2	ASK1	1.09	0.0126	0.0117	0	0	0	0	0	0	0	0	1	-4.60517	1	-4.60517	1	0	1	Pkinase/Pkinase_Tyr
ERBB2	SMAD2	ERBB2	SMAD2	1.02	0.1889	0.1004	0	0	0	0	0	0	0	0	0	1.87413	1	-4.60517	0	1	0
ERBB2	STK11	ERBB2	STK11	1.55	0.0001	0.0002	1	1	1	0	0	0	0	0	1	-0.965081	1	-4.60517	0	1	1	Pkinase/Pkinase_Tyr
ERBB2	TEAD2	ERBB2	TEAD2	1.09	0.0036	0.0042	0	0	0	0	0	0	0	0	0	NA	1	-4.60517	1	1	0
ERBB2	TERT	ERBB2	TERT	1.19	0.0085	0.0086	0	0	0	0	0	0	0	0	0	0.555526	1	-4.60517	0	0	0
ERBB2	TSC1	ERBB2	TSC1	1.19	0.0034	0.004	0	0	0	0	0	0	0	0	1	-4.60517	0	2.3979	0	1	0
ERBB2	YWHAZ	ERBB2	14-3-3ZETA	1.09	0.0131	0.0121	0	0	0	0	0	0	0	0	0	0.281167	1	-4.60517	0	1	0
FGFR4	AKT1	FGFR4	AKT1	1.99	0.0001	0.0002	1	1	1	1	0	0	0	0	1	-4.60517	1	-4.60517	1	1	3	I-set/Pkinase:PH/Pkinase_Tyr:Pkinase/Pkinase_Tyr
FGFR4	CCNE1	FGFR4	CCNE1	1.4	0.0001	0.0002	1	0	0	1	0	0	0	0	0	0.777986	0	0.41198	0	1	0
FGFR4	CDKN2B	FGFR4	CDKN2B	3.4	0.0001	0.0002	1	1	1	1	0	0	0	0	0	0.226622	0	1.14335	0	1	0
FGFR4	EPHA2	FGFR4	EPHA2	2.31	0.0001	0.0002	1	1	1	1	0	0	0	0	1	-4.60517	1	-4.60517	0	1	3	EphA2_TM/Pkinase_Tyr:I-set/fn3:Pkinase_Tyr/Pkinase_Tyr
FGFR4	FGFR4	FGFR4	FGFR4	1.7	0.0001	0.0002	1	1	1	1	0	1	0	0	0	2.30259	0	2.30259	NA	1	2	I-set/I-set:Pkinase_Tyr/Pkinase_Tyr
FGFR4	MAP2K3	FGFR4	MKK3	2.2	0.0001	0.0002	1	1	1	0	0	0	0	0	1	-4.60517	0	0.98706	0	1	2	I-set/Pkinase:Pkinase/Pkinase_Tyr
FOXO1	AKT1	FOXO1	AKT1	1.15	0.0021	0.0027	0	0	0	0	1	1	1	1	1	-4.60517	1	-4.60517	0	1	0
FOXO1	AURKA	FOXO1	AURKA	1.18	0.0002	0.0004	0	0	0	0	0	0	0	0	0	1.87413	1	-4.60517	0	1	0
FOXO1	CCND2	FOXO1	CCND2	1.01	0.3223	0.1554	0	0	0	0	0	0	0	0	0	2.20644	1	-4.60517	0	1	0
FOXO1	CCNE1	FOXO1	CCNE1	0.99	0.444	0.2031	0	0	0	0	0	0	0	0	1	-4.60517	1	-4.60517	0	1	0
FOXO1	CD44	FOXO1	CD44	1	0.2154	0.1114	0	0	0	0	0	0	0	0	1	-4.60517	0	3.18399	0	1	0
FOXO1	CDC42	FOXO1	CDC42	1.05	0.0255	0.0206	0	0	0	0	0	0	0	0	1	-4.60517	0	NA	0	1	0
FOXO1	CDK4	FOXO1	CDK4	1.08	0.0176	0.0153	0	0	0	0	0	0	0	0	0	1.5452	0	NA	0	1	0
FOXO1	CDK6	FOXO1	CDK6	1.01	0.1941	0.1026	0	0	0	0	0	0	0	0	1	-4.60517	1	-4.60517	1	1	0
FOXO1	CDKN2A	FOXO1	CDKN2A	1.11	0.0263	0.0212	0	0	0	0	0	0	0	0	0	0.0843874	0	0.228259	1	1	0
FOXO1	CDKN2B	FOXO1	CDKN2B	1.03	0.3442	0.1639	0	0	0	0	0	0	0	0	0	0.378654	0	0.815037	0	1	0
FOXO1	CDKN2C	FOXO1	CDKN2C	1.07	0.2973	0.1451	0	0	0	0	0	0	0	0	1	-4.60517	1	-4.60517	1	1	0
FOXO1	E2F1	FOXO1	E2F1	1.01	0.1796	0.0968	0	0	0	0	0	0	0	0	0	2.91777	1	-4.60517	0	1	0
FOXO1	EPHA2	FOXO1	EPHA2	1.11	0.0096	0.0094	0	0	0	0	0	0	0	0	0	2.50326	1	-4.60517	1	0	0
FOXO1	ERBB2	FOXO1	ERBB2	1.09	0.0377	0.028	0	0	0	0	0	0	0	0	1	-4.60517	1	-4.60517	0	1	0
FOXO1	FGFR4	FOXO1	FGFR4	0.99	0.3329	0.1595	0	0	0	0	0	0	0	0	1	-4.60517	1	-4.60517	1	1	0
FOXO1	FOXO1	FOXO1	FOXO1	1.18	0.0009	0.0013	0	0	0	0	0	0	0	0	0	2.30259	0	2.30259	NA	1	1	Fork_head/Fork_head
FOXO1	KEAP1	FOXO1	KEAP1	1.13	0.0006	0.0009	0	0	0	0	0	0	0	0	0	1.47727	0	1.84583	0	1	0
FOXO1	LATS2	FOXO1	LATS2	1.19	0.0002	0.0004	0	0	0	0	0	0	0	0	0	3.30505	0	4.05468	0	1	0
FOXO1	MAP3K5	FOXO1	ASK1	1.05	0.2676	0.1327	0	0	0	0	0	0	0	0	1	-4.60517	1	-4.60517	0	1	0
FOXO1	SMAD2	FOXO1	SMAD2	1.07	0.0259	0.0209	0	0	0	0	0	0	0	0	1	-4.60517	1	-4.60517	1	1	0
FOXO1	STK11	FOXO1	STK11	1.16	0.0017	0.0022	0	0	0	0	0	0	0	0	0	0.378654	0	3.53223	0	1	0
FOXO1	TEAD2	FOXO1	TEAD2	1.18	0.0001	0.0002	0	0	0	0	0	0	0	0	0	NA	0	3.7612	0	1	0
FOXO1	TERT	FOXO1	TERT	1.04	0.0081	0.0082	0	0	0	0	0	0	0	0	0	0.532217	1	-4.60517	0	1	0
FOXO1	TSC1	FOXO1	TSC1	1.09	0.1954	0.1031	0	0	0	0	0	0	0	0	0	3.20995	1	-4.60517	0	1	0
FOXO1	YWHAZ	FOXO1	14-3-3ZETA	1.35	0.0007	0.001	1	0	1	0	0	1	1	1	1	-4.60517	0	4.05468	0	1	0
FZR1	ABCB5	FZR1	ABCB5	1.01	0.337	0.161	0	0	0	0	0	0	0	0	0	2.35646	1	-4.60517	1	0	0
FZR1	AKT1	FZR1	AKT1	1.52	0.0001	0.0002	1	1	1	1	0	0	0	0	0	2.3979	1	-4.60517	0	1	1	PH/WD40
FZR1	AKT1S1	FZR1	PRAS40	1.23	0.0001	0.0002	1	0	0	0	0	0	0	0	0	NA	0	4.46591	1	1	0
FZR1	ARNT	FZR1	HIF1-B	1.52	0.0001	0.0002	1	1	1	1	0	0	0	0	0	1.22006	1	-4.60517	0	1	0
FZR1	AURKA	FZR1	AURKA	1.22	0.0002	0.0004	1	0	0	0	0	0	0	0	1	-4.60517	1	-4.60517	0	1	0
FZR1	BECN1	FZR1	BECN1	1.22	0.0001	0.0002	1	0	0	0	0	0	0	0	1	-4.60517	1	-4.60517	1	0	0
FZR1	CBLB	FZR1	CBLB	1.07	0.1493	0.0835	0	0	0	0	0	0	0	0	1	-4.60517	1	-4.60517	1	1	0
FZR1	CBLC	FZR1	CBLC	1.12	0.0001	0.0002	0	0	0	0	0	0	0	0	1	-4.60517	0	3.53223	0	0	0
FZR1	CCND2	FZR1	CCND2	1.41	0.0001	0.0002	1	0	0	0	0	0	0	0	0	1.91416	1	-4.60517	1	1	0
FZR1	CCNE1	FZR1	CCNE1	1.48	0.0001	0.0002	1	0	0	1	0	0	0	0	0	1.49009	0	2.23569	0	1	0
FZR1	CD44	FZR1	CD44	1.19	0.0001	0.0002	0	0	0	0	0	0	0	0	1	-4.60517	0	3.18399	0	0	0
FZR1	CDC42	FZR1	CDC42	1.07	0.0027	0.0033	0	0	0	0	0	0	0	0	1	-4.60517	0	NA	1	1	0
FZR1	CDK4	FZR1	CDK4	1.49	0.0001	0.0002	1	0	0	0	0	0	0	0	0	1.25276	0	NA	1	1	0
FZR1	CDK6	FZR1	CDK6	1.85	0.0001	0.0002	1	1	1	0	0	0	0	0	1	-4.60517	1	-4.60517	1	1	0
FZR1	CDKN2A	FZR1	CDKN2A	1.64	0.0001	0.0002	1	1	1	0	0	0	0	0	1	-0.209092	0	0.228259	0	1	0
FZR1	CDKN2B	FZR1	CDKN2B	1.52	0.0001	0.0002	1	1	1	1	0	0	0	0	0	0.0855222	0	0.815037	1	1	0
FZR1	CDKN2C	FZR1	CDKN2C	1.15	0.0001	0.0002	0	0	0	0	0	0	0	0	1	-4.60517	1	-4.60517	0	1	0
FZR1	CTNNB1	FZR1	CTNNB1	0.99	0.3087	0.1497	0	0	0	0	0	0	0	0	1	-4.60517	1	-4.60517	0	1	0
FZR1	DACH1	FZR1	DACH1	1.16	0.0126	0.0117	0	0	0	0	0	0	0	0	0	1.49009	0	3.04452	1	1	0
FZR1	E2F1	FZR1	E2F1	1.04	0.1793	0.0967	0	0	0	0	0	1	0	1	1	-4.60517	1	-4.60517	0	1	0
FZR1	EPHA2	FZR1	EPHA2	1.79	0.0001	0.0002	1	1	1	1	0	0	0	0	1	-4.60517	1	-4.60517	0	0	0
FZR1	ERBB2	FZR1	ERBB2	1.51	0.0001	0.0002	1	1	1	0	0	0	0	0	1	-4.60517	1	-4.60517	0	0	0
FZR1	FGFR4	FZR1	FGFR4	1.61	0.0001	0.0002	1	1	1	1	0	0	0	0	1	-4.60517	1	-4.60517	0	1	0
FZR1	FOXO1	FZR1	FOXO1	1.12	0.0041	0.0047	0	0	0	0	0	0	0	0	0	2.91777	1	-4.60517	0	1	0
FZR1	FZR1	FZR1	FZR1	1.54	0.0001	0.0002	1	1	1	1	0	0	0	0	0	2.30259	0	2.30259	NA	1	1	WD40/WD40
FZR1	HIF1A	FZR1	HIF1-A	1.3	0.0001	0.0002	1	0	0	0	0	0	0	0	0	NA	1	-4.60517	1	1	0
FZR1	HRAS	FZR1	H-RAS	1.07	0.0071	0.0073	0	0	0	0	0	0	0	0	0	NA	0	3.34404	1	1	0
FZR1	IGF1R	FZR1	IGF1R	1.08	0.012	0.0113	0	0	0	0	0	0	0	0	0	2.05229	1	-4.60517	1	0	0
FZR1	KAT2A	FZR1	GCN5	1.26	0.0001	0.0002	1	0	0	0	0	0	0	0	0	NA	1	-4.60517	0	1	0
FZR1	KEAP1	FZR1	KEAP1	1.07	0.0331	0.0252	0	0	0	0	0	0	0	0	0	1.06635	1	-4.60517	0	1	0
FZR1	LATS2	FZR1	LATS2	1.51	0.0001	0.0002	1	1	1	1	0	0	0	0	1	-4.60517	1	-4.60517	0	1	0
FZR1	MAP2K3	FZR1	MKK3	1.46	0.0001	0.0002	1	0	0	0	0	0	0	0	0	1.91416	1	-4.60517	0	1	0
FZR1	MAP3K5	FZR1	ASK1	1.39	0.0001	0.0002	1	0	0	0	0	0	0	0	1	-4.60517	1	-4.60517	0	1	0
FZR1	MAPK14	FZR1	P38	1.12	0.0002	0.0004	0	0	0	0	0	0	0	0	1	-4.60517	1	-4.60517	1	1	0
FZR1	MDM2	FZR1	MDM2	1.06	0.0489	0.0346	0	0	0	0	0	0	0	0	0	0.997143	1	-4.60517	0	1	0
FZR1	MDM4	FZR1	MDM4	1.18	0.0002	0.0004	0	0	0	0	0	0	0	0	0	0.835869	1	-4.60517	0	1	0
FZR1	MET	FZR1	MET	1.2	0.0001	0.0002	1	0	0	0	0	0	0	0	1	-4.60517	1	-4.60517	0	0	0
FZR1	MYC	FZR1	MYC	3.4	0.0001	0.0002	1	1	1	1	0	0	1	0	1	-4.60517	0	2.37335	0	1	0
FZR1	NF1	FZR1	NF1	1.07	0.1487	0.0833	0	0	0	0	0	0	0	0	0	0.606136	1	-4.60517	1	0	0
FZR1	NF2	FZR1	NF2	1.46	0.0001	0.0002	1	0	0	0	0	0	0	0	1	-4.60517	0	3.04452	0	0	0
FZR1	PDGFRA	FZR1	PDGFRA	1.2	0.0001	0.0002	1	0	0	0	0	0	0	0	0	3.04452	1	-4.60517	0	1	0
FZR1	PIK3R1	FZR1	PIK3R1	1.04	0.0022	0.0028	0	0	0	0	0	0	0	0	1	-4.60517	1	-4.60517	1	1	0
FZR1	PTEN	FZR1	PTEN	1.01	0.0701	0.0462	0	0	0	0	0	1	0	1	1	-4.60517	0	1.54275	0	1	0
FZR1	RAF1	FZR1	RAF1	1.1	0.0001	0.0002	0	0	0	0	0	0	0	0	0	NA	1	-4.60517	0	1	0
FZR1	RB1	FZR1	RB1	1.03	0.1416	0.08	0	0	0	0	0	1	0	1	1	-4.60517	1	-4.60517	0	1	0
FZR1	RELA	FZR1	P65	1.06	0.01	0.0097	0	0	0	0	0	0	0	0	0	NA	1	-4.60517	0	1	0
FZR1	SMAD2	FZR1	SMAD2	1.06	0.0326	0.025	0	0	0	0	0	0	0	0	1	-4.60517	1	-4.60517	1	1	0
FZR1	SOX3	FZR1	SOX3	1.02	0.1205	0.0701	0	0	0	0	0	0	0	0	1	-4.60517	1	-4.60517	0	1	0
FZR1	STK11	FZR1	STK11	1.55	0.0001	0.0002	1	1	1	1	0	0	0	0	0	1.0959	0	3.53223	1	1	0
FZR1	STK3	FZR1	MST2	1.1	0.0076	0.0078	0	0	0	0	0	0	0	0	0	1.68176	1	-4.60517	0	1	0
FZR1	STK4	FZR1	MST1	1.04	0.0116	0.011	0	0	0	0	0	0	0	0	0	2.05229	1	-4.60517	0	1	0
FZR1	TCF3	FZR1	TCF3	1.04	0.1028	0.0617	0	0	0	0	0	0	0	0	0	4.30856	0	5.16479	1	1	0
FZR1	TEAD2	FZR1	TEAD2	1.25	0.0001	0.0002	1	0	0	0	0	0	0	0	0	NA	0	3.7612	1	1	0
FZR1	TERT	FZR1	TERT	1.52	0.0001	0.0002	1	1	1	1	0	0	0	0	1	-4.60517	0	1.62314	0	1	0
FZR1	TNFRSF1A	FZR1	TNFRSF1A	1.03	0.0159	0.0141	0	0	0	0	0	0	0	0	1	-4.60517	1	-4.60517	0	0	0
FZR1	TP53	FZR1	TP53	1.03	0.3502	0.1661	0	0	0	0	1	1	0	0	0	0.610626	0	2.30259	1	1	0
FZR1	TSC1	FZR1	TSC1	1.17	0.0001	0.0002	0	0	0	0	0	0	0	0	1	-4.60517	1	-4.60517	1	1	0
FZR1	YWHAZ	FZR1	14-3-3ZETA	1.02	0.0886	0.0549	0	0	0	0	0	0	0	0	0	1.32651	1	-4.60517	0	1	0
GLIS1	ABCB5	GLIS1	ABCB5	1.05	0.0324	0.0248	0	0	0	0	0	0	0	0	0	0.984272	0	0.942608	NA	0	0
GLIS1	AKT1	GLIS1	AKT1	1.12	0.0087	0.0087	0	0	0	0	0	0	0	0	0	1.9833	1	-4.60517	NA	1	0
GLIS1	AKT1S1	GLIS1	PRAS40	1.02	0.1578	0.0874	0	0	0	0	0	0	0	0	0	NA	0	3.35574	NA	0	0
GLIS1	ARNT	GLIS1	HIF1-B	1.2	0.0005	0.0008	1	0	0	0	0	0	0	0	0	0.698538	1	-4.60517	NA	1	0
GLIS1	AURKA	GLIS1	AURKA	1.19	0.0002	0.0004	0	0	0	0	0	0	0	0	1	-4.60517	1	-4.60517	NA	1	0
GLIS1	BECN1	GLIS1	BECN1	1.04	0.0808	0.0514	0	0	0	0	0	0	0	0	1	-4.60517	1	-4.60517	NA	0	0
GLIS1	CBLB	GLIS1	CBLB	1	0.3897	0.1816	0	0	0	0	0	0	0	0	0	2.51308	1	-4.60517	NA	0	0
GLIS1	CBLC	GLIS1	CBLC	1.13	0.0015	0.002	0	0	0	0	0	0	0	0	1	-4.60517	0	2.42185	NA	1	0
GLIS1	CCND2	GLIS1	CCND2	1.09	0.0004	0.0007	0	0	0	0	0	0	0	0	1	-4.60517	1	-4.60517	NA	1	0
GLIS1	CCNE1	GLIS1	CCNE1	1.09	0.0023	0.0029	0	0	0	0	0	0	0	0	0	2.0424	0	1.12442	NA	1	0
GLIS1	CD44	GLIS1	CD44	1.07	0.0299	0.0234	0	0	0	0	0	0	0	0	1	-4.60517	0	2.07347	NA	0	0
GLIS1	CDC42	GLIS1	CDC42	1.08	0.0389	0.0288	0	0	0	0	0	0	0	0	0	2.50326	0	NA	NA	0	0
GLIS1	CDK4	GLIS1	CDK4	1.14	0.0001	0.0002	0	0	0	0	0	0	0	0	0	0.837728	0	NA	NA	1	0
GLIS1	CDK6	GLIS1	CDK6	1.22	0.0001	0.0002	1	0	0	0	0	0	0	0	0	2.67185	1	-4.60517	NA	1	0
GLIS1	CDKN2A	GLIS1	CDKN2A	1.24	0.0001	0.0002	1	0	0	0	0	0	0	0	1	-4.60517	0	0.230906	NA	1	0
GLIS1	CDKN2B	GLIS1	CDKN2B	1.17	0.0031	0.0037	0	0	0	0	0	0	0	0	1	-4.60517	1	-0.300105	NA	1	0
GLIS1	CDKN2C	GLIS1	CDKN2C	1.02	0.0576	0.0394	0	0	0	0	0	0	0	0	0	3.08649	0	4.05468	NA	1	0
GLIS1	CTNNB1	GLIS1	CTNNB1	1.01	0.2129	0.1106	0	0	0	0	0	0	0	0	0	1.37699	1	-4.60517	NA	1	0
GLIS1	DACH1	GLIS1	DACH1	1.14	0.0015	0.002	0	0	0	0	0	0	0	0	1	-4.60517	0	1.93393	NA	1	0
GLIS1	E2F1	GLIS1	E2F1	1.11	0.0012	0.0016	0	0	0	0	0	0	0	0	0	2.21102	1	-4.60517	NA	1	0
GLIS1	EPHA2	GLIS1	EPHA2	1.16	0.0001	0.0002	0	0	0	0	0	0	0	0	0	1.79638	1	-4.60517	NA	0	0
GLIS1	ERBB2	GLIS1	ERBB2	1.03	0.1409	0.0797	0	0	0	0	0	0	0	0	0	2.14242	1	-4.60517	NA	1	0
GLIS1	FGFR4	GLIS1	FGFR4	1.11	0.0014	0.0019	0	0	0	0	0	0	0	0	1	-4.60517	1	-4.60517	NA	0	0
GLIS1	FOXO1	GLIS1	FOXO1	1.1	0.0347	0.0262	0	0	0	0	0	0	0	0	1	-4.60517	1	-4.60517	NA	1	0
GLIS1	FZR1	GLIS1	FZR1	1.11	0.002	0.0026	0	0	0	0	0	0	0	0	1	-4.60517	0	4.05468	NA	0	0
GLIS1	GLIS1	GLIS1	GLIS1	2.14	0.0001	0.0002	1	1	1	1	0	0	0	0	0	2.30259	0	2.30259	NA	1	3	zf-C2H2/zf-C2H2:zf-C2H2/zf-H2C2_2:zf-H2C2_2/zf-H2C2_2
GLIS1	HIF1A	GLIS1	HIF1-A	1.14	0.0001	0.0002	0	0	0	0	0	0	0	0	0	NA	1	-4.60517	NA	1	0
GLIS1	HRAS	GLIS1	H-RAS	1.01	0.0289	0.0228	0	0	0	0	0	0	0	0	0	NA	0	2.23359	NA	1	0
GLIS1	IGF1R	GLIS1	IGF1R	1.07	0.0009	0.0013	0	0	0	0	0	0	0	0	0	1.63761	1	-4.60517	NA	0	0
GLIS1	KAT2A	GLIS1	GCN5	1.19	0.0001	0.0002	0	0	0	0	0	0	0	0	0	NA	1	-4.60517	NA	0	0
GLIS1	KEAP1	GLIS1	KEAP1	1.09	0.0003	0.0005	0	0	0	0	0	0	0	0	0	0.544537	1	-4.60517	NA	0	0
GLIS1	LATS2	GLIS1	LATS2	1.33	0.0001	0.0002	1	0	0	0	0	0	0	0	1	-4.60517	1	-4.60517	NA	1	0
GLIS1	MAP2K3	GLIS1	MKK3	1.15	0.0002	0.0004	0	0	0	0	0	0	0	0	1	-4.60517	1	-4.60517	NA	0	0
GLIS1	MAP3K5	GLIS1	ASK1	1.08	0.0005	0.0008	0	0	0	0	0	0	0	0	1	-4.60517	1	-4.60517	NA	0	0
GLIS1	MAPK14	GLIS1	P38	1.01	0.0183	0.0158	0	0	0	0	0	0	0	0	1	-4.60517	1	-4.60517	NA	1	0
GLIS1	MDM2	GLIS1	MDM2	1.15	0.0006	0.0009	0	0	0	0	0	0	0	0	1	-4.60517	1	-4.60517	NA	1	0
GLIS1	MDM4	GLIS1	MDM4	1.03	0.0736	0.0479	0	0	0	0	0	0	0	0	0	1.34745	1	-4.60517	NA	1	0
GLIS1	MET	GLIS1	MET	1.08	0.0043	0.0049	0	0	0	0	0	0	0	0	0	1.92458	1	-4.60517	NA	0	0
GLIS1	MYC	GLIS1	MYC	1.33	0.0001	0.0002	1	0	0	0	0	0	0	0	0	0.420503	1	-4.60517	NA	1	0
GLIS1	NF1	GLIS1	NF1	1.08	0.0089	0.0089	0	0	0	0	0	0	0	0	0	1.78171	1	-4.60517	NA	1	0
GLIS1	NF2	GLIS1	NF2	1.1	0.0043	0.0049	0	0	0	0	0	0	0	0	1	-4.60517	0	1.93393	NA	1	0
GLIS1	PDGFRA	GLIS1	PDGFRA	1.01	0.0069	0.0072	0	0	0	0	0	0	0	0	1	-4.60517	1	-4.60517	NA	1	0
GLIS1	PIK3R1	GLIS1	PIK3R1	1.09	0.0016	0.0021	0	0	0	0	0	0	0	0	0	1.37699	1	-4.60517	NA	1	0
GLIS1	PTEN	GLIS1	PTEN	1.01	0.0648	0.0433	0	0	0	0	0	0	0	0	0	1.79638	0	0.430245	NA	1	0
GLIS1	RAF1	GLIS1	RAF1	1	0.185	0.0991	0	0	0	0	0	0	0	0	0	NA	1	-4.60517	NA	1	0
GLIS1	RB1	GLIS1	RB1	1.06	0.008	0.0081	0	0	0	0	0	0	0	0	0	1.57837	0	1.06087	NA	1	0
GLIS1	RELA	GLIS1	P65	1.29	0.0001	0.0002	1	0	0	0	0	0	0	0	0	NA	1	-4.60517	NA	1	0
GLIS1	SMAD2	GLIS1	SMAD2	1.07	0.0025	0.0031	0	0	0	0	0	0	0	0	1	-4.60517	1	-4.60517	NA	1	0
GLIS1	SOX3	GLIS1	SOX3	1.81	0.0001	0.0002	1	1	1	1	0	0	0	0	1	-4.60517	1	-4.60517	NA	0	0
GLIS1	STK11	GLIS1	STK11	1.18	0.0001	0.0002	0	0	0	0	0	0	0	0	1	-4.60517	0	2.42185	NA	1	0
GLIS1	STK3	GLIS1	MST2	1.03	0.0619	0.0417	0	0	0	0	0	0	0	0	1	-4.60517	1	-4.60517	NA	1	0
GLIS1	STK4	GLIS1	MST1	1.05	0.0297	0.0232	0	0	0	0	0	0	0	0	1	-4.60517	1	-4.60517	NA	1	0
GLIS1	TCF3	GLIS1	TCF3	1.51	0.0001	0.0002	1	1	1	0	0	0	0	0	1	-4.60517	0	4.05468	NA	1	0
GLIS1	TEAD2	GLIS1	TEAD2	1.37	0.0001	0.0002	1	0	0	0	0	0	0	0	0	NA	0	2.65089	NA	1	0
GLIS1	TERT	GLIS1	TERT	1.04	0.0146	0.0132	0	0	0	0	0	0	0	0	0	0.731299	0	1.6514	NA	0	0
GLIS1	TNFRSF1A	GLIS1	TNFRSF1A	1	0.0109	0.0105	0	0	0	0	0	0	0	0	1	-4.60517	1	-4.60517	NA	0	0
GLIS1	TP53	GLIS1	TP53	1.09	0.0417	0.0306	0	0	0	0	0	0	0	0	0	1.14145	0	2.30259	NA	1	0
GLIS1	TSC1	GLIS1	TSC1	1.01	0.0138	0.0126	0	0	0	0	0	0	0	0	1	-4.60517	1	-4.60517	NA	0	0
GLIS1	YWHAZ	GLIS1	14-3-3ZETA	1.07	0.015	0.0135	0	0	0	0	0	0	0	0	1	-4.60517	1	-4.60517	NA	1	0
GLIS2	ABCB5	GLIS2	ABCB5	1.02	0.1312	0.0753	0	0	0	0	0	0	0	0	1	-4.60517	1	-4.60517	1	0	0
GLIS2	AKT1	GLIS2	AKT1	2.52	0.0001	0.0002	1	1	1	0	0	0	0	0	1	-4.60517	1	-4.60517	1	1	0
GLIS2	AKT1S1	GLIS2	PRAS40	1.06	0.0084	0.0085	0	0	0	0	0	0	0	0	0	NA	1	-4.60517	1	1	0
GLIS2	ARNT	GLIS2	HIF1-B	1.4	0.0001	0.0002	1	0	0	1	0	0	0	0	0	0.911014	0	1.50408	0	1	0
GLIS2	AURKA	GLIS2	AURKA	1.15	0.0001	0.0002	0	0	0	0	0	0	0	0	0	2.28424	1	-4.60517	1	1	0
GLIS2	BECN1	GLIS2	BECN1	1.58	0.0001	0.0002	1	1	1	1	0	0	0	0	1	-4.60517	1	-4.60517	1	0	0
GLIS2	CBLB	GLIS2	CBLB	0.95	0.8115	0.3464	0	0	0	0	0	0	0	0	1	-4.60517	0	0.55279	1	1	0
GLIS2	CBLC	GLIS2	CBLC	1.26	0.0018	0.0023	1	0	0	0	0	0	0	0	1	-4.60517	1	-4.60517	0	1	0
GLIS2	CCND2	GLIS2	CCND2	1.34	0.0001	0.0002	1	0	0	1	0	0	0	0	1	-4.60517	1	-4.60517	0	1	0
GLIS2	CCNE1	GLIS2	CCNE1	1.85	0.0001	0.0002	1	1	1	1	0	0	0	0	0	2.19258	1	-4.60517	0	1	0
GLIS2	CD44	GLIS2	CD44	1.28	0.0001	0.0002	1	0	0	1	0	0	0	0	1	-4.60517	1	-4.60517	0	1	0
GLIS2	CDC42	GLIS2	CDC42	0.98	0.2194	0.113	0	0	0	0	0	0	0	0	1	-4.60517	0	NA	1	1	0
GLIS2	CDK4	GLIS2	CDK4	2.38	0.0002	0.0004	1	1	1	0	0	0	0	0	1	-4.60517	0	NA	1	1	0
GLIS2	CDK6	GLIS2	CDK6	2.17	0.0001	0.0002	1	1	1	0	0	0	0	0	1	-4.60517	1	-4.60517	0	1	0
GLIS2	CDKN2A	GLIS2	CDKN2A	1.43	0.0001	0.0002	1	0	0	0	0	0	0	0	0	2.30259	0	0.230906	0	1	0
GLIS2	CDKN2B	GLIS2	CDKN2B	1.36	0.0002	0.0004	1	0	0	0	0	0	0	0	0	2.30259	0	0.825499	0	1	0
GLIS2	CDKN2C	GLIS2	CDKN2C	1.15	0.0002	0.0004	0	0	0	0	0	0	0	0	1	-4.60517	0	4.05468	0	1	0
GLIS2	CTNNB1	GLIS2	CTNNB1	0.99	0.8722	0.3703	0	0	0	0	0	1	1	1	0	2.49412	1	-4.60517	0	1	0
GLIS2	DACH1	GLIS2	DACH1	1.07	0.0691	0.0457	0	0	0	0	0	0	0	0	1	-4.60517	1	-4.60517	0	1	0
GLIS2	E2F1	GLIS2	E2F1	1.02	0.1185	0.0692	0	0	0	0	0	0	0	0	1	-4.60517	1	-4.60517	1	1	0
GLIS2	EPHA2	GLIS2	EPHA2	2.2	0.0001	0.0002	1	1	1	1	0	0	0	0	1	-4.60517	1	-4.60517	0	0	0
GLIS2	ERBB2	GLIS2	ERBB2	2.72	0.0001	0.0002	1	1	1	1	0	0	0	0	1	-4.60517	1	-4.60517	0	1	0
GLIS2	FGFR4	GLIS2	FGFR4	2.37	0.0001	0.0002	1	1	1	1	0	0	0	0	0	2.61648	1	-4.60517	1	1	0
GLIS2	FOXO1	GLIS2	FOXO1	1.05	0.0026	0.0032	0	0	0	0	0	0	0	0	1	-4.60517	0	4.05468	0	1	0
GLIS2	FZR1	GLIS2	FZR1	1.45	0.0001	0.0002	1	0	0	0	0	0	0	0	1	-4.60517	1	-4.60517	0	0	0
GLIS2	GLIS1	GLIS2	GLIS1	1.28	0.0011	0.0015	1	0	0	0	0	0	0	0	1	-4.60517	0	2.94444	NA	1	3	zf-C2H2/zf-C2H2:zf-C2H2/zf-H2C2_2:zf-H2C2_2/zf-H2C2_2
GLIS2	GLIS2	GLIS2	GLIS2	3.21	0.0001	0.0002	1	1	1	1	0	0	0	0	0	2.30259	0	2.30259	NA	1	3	zf-C2H2/zf-C2H2:zf-C2H2/zf-H2C2_2:zf-H2C2_2/zf-H2C2_2
GLIS2	HIF1A	GLIS2	HIF1-A	1.29	0.0004	0.0007	1	0	0	0	0	0	0	0	0	NA	1	-4.60517	1	1	0
GLIS2	HRAS	GLIS2	H-RAS	1	0.6835	0.2968	0	0	0	0	0	0	0	0	0	NA	1	-4.60517	0	1	0
GLIS2	IGF1R	GLIS2	IGF1R	1.06	0.1224	0.0711	0	0	0	0	0	0	0	0	0	2.75457	1	-4.60517	0	0	0
GLIS2	KAT2A	GLIS2	GCN5	1.15	0.0001	0.0002	0	0	0	0	0	0	0	0	0	NA	1	-4.60517	0	0	0
GLIS2	KEAP1	GLIS2	KEAP1	1.12	0.0453	0.0327	0	0	0	0	0	0	0	0	0	0.760588	0	1.88179	1	1	0
GLIS2	LATS2	GLIS2	LATS2	1.24	0.0001	0.0002	1	0	0	0	0	0	0	0	1	-4.60517	0	2.94444	1	1	0
GLIS2	MAP2K3	GLIS2	MKK3	1.46	0.007	0.0073	1	0	0	0	0	0	0	0	1	-4.60517	1	-4.60517	0	1	0
GLIS2	MAP3K5	GLIS2	ASK1	1.22	0.0001	0.0002	1	0	0	0	0	0	0	0	1	-4.60517	1	-4.60517	0	0	0
GLIS2	MAPK14	GLIS2	P38	1.19	0.0001	0.0002	0	0	0	0	0	0	0	0	1	-4.60517	1	-4.60517	1	1	0
GLIS2	MDM2	GLIS2	MDM2	1.34	0.0014	0.0019	1	0	0	0	0	0	0	0	1	-4.60517	1	-4.60517	1	1	0
GLIS2	MDM4	GLIS2	MDM4	1.22	0.0001	0.0002	1	0	0	0	0	0	0	0	1	-4.60517	0	3.35574	0	1	0
GLIS2	MET	GLIS2	MET	1.65	0.0001	0.0002	1	1	1	0	0	0	0	0	1	-4.60517	1	-4.60517	1	0	0
GLIS2	MYC	GLIS2	MYC	2.4	0.0001	0.0002	1	1	1	1	0	0	0	0	1	-4.60517	1	-4.60517	1	1	0
GLIS2	NF1	GLIS2	NF1	1.02	0.0617	0.0416	0	0	0	0	0	0	0	0	1	-4.60517	1	-4.60517	0	1	0
GLIS2	NF2	GLIS2	NF2	3.76	0.0001	0.0002	1	1	1	0	0	0	0	0	1	-4.60517	1	-4.60517	1	1	0
GLIS2	PDGFRA	GLIS2	PDGFRA	1.08	0.002	0.0026	0	0	0	0	0	0	0	0	1	-4.60517	1	-4.60517	0	1	0
GLIS2	PIK3R1	GLIS2	PIK3R1	1.07	0.006	0.0064	0	0	0	0	0	0	0	0	0	2.49412	1	-4.60517	0	1	0
GLIS2	PTEN	GLIS2	PTEN	1.05	0.0177	0.0154	0	0	0	0	0	0	0	0	1	-4.60517	1	-4.60517	0	1	0
GLIS2	RAF1	GLIS2	RAF1	1.32	0.0001	0.0002	1	0	0	1	0	0	0	0	0	NA	1	-4.60517	0	1	0
GLIS2	RB1	GLIS2	RB1	0.99	0.2141	0.1109	0	0	0	0	0	0	0	0	1	-4.60517	0	3.38862	1	1	0
GLIS2	RELA	GLIS2	P65	1.04	0.0778	0.0499	0	0	0	0	0	0	0	0	0	NA	1	-4.60517	1	1	0
GLIS2	SMAD2	GLIS2	SMAD2	1.12	0.0004	0.0007	0	0	0	0	0	0	0	0	1	-4.60517	1	-4.60517	1	1	0
GLIS2	SOX3	GLIS2	SOX3	1.24	0.0001	0.0002	1	0	0	0	0	0	0	0	1	-4.60517	1	-4.60517	1	0	0
GLIS2	STK11	GLIS2	STK11	1.67	0.0001	0.0002	1	1	1	1	0	0	0	0	1	-4.60517	0	2.42185	0	1	0
GLIS2	STK3	GLIS2	MST2	1.02	0.5511	0.245	0	0	0	0	0	0	0	0	1	-4.60517	1	-4.60517	0	1	0
GLIS2	STK4	GLIS2	MST1	0.95	0.8877	0.3764	0	0	0	0	0	0	0	0	1	-4.60517	1	-4.60517	1	1	0
GLIS2	TCF3	GLIS2	TCF3	1.14	0.0002	0.0004	0	0	0	0	0	0	0	0	1	-4.60517	1	-4.60517	0	1	0
GLIS2	TEAD2	GLIS2	TEAD2	1.5	0.0001	0.0002	1	1	1	0	0	0	0	0	0	NA	0	2.65089	0	1	0
GLIS2	TERT	GLIS2	TERT	1.22	0.0001	0.0002	1	0	0	0	0	0	0	0	0	2.3619	1	-4.60517	0	0	0
GLIS2	TNFRSF1A	GLIS2	TNFRSF1A	1.01	0.0169	0.0148	0	0	0	0	0	0	0	0	1	-4.60517	1	-4.60517	0	0	0
GLIS2	TP53	GLIS2	TP53	1.06	0.0647	0.0433	0	0	0	0	0	0	0	0	0	0.896488	0	2.30259	0	1	0
GLIS2	TSC1	GLIS2	TSC1	1.07	0.0094	0.0093	0	0	0	0	0	0	0	0	1	-4.60517	1	-4.60517	1	1	0
GLIS2	YWHAZ	GLIS2	14-3-3ZETA	0.99	0.6204	0.2721	0	0	0	0	0	0	0	0	1	-4.60517	1	-4.60517	1	1	0
GRM1	ABCB5	GRM1	ABCB5	1.11	0.0173	0.0151	0	0	0	0	0	0	0	0	0	0.542995	0	1.47759	0	1	0
GRM1	AKT1	GRM1	AKT1	1.19	0.0001	0.0002	0	0	0	0	0	0	0	0	0	0.510826	1	-4.60517	1	1	0
GRM1	AKT1S1	GRM1	PRAS40	0.99	0.586	0.2585	0	0	0	0	0	0	0	0	0	NA	1	-4.60517	0	1	0
GRM1	ARNT	GRM1	HIF1-B	1.12	0.0001	0.0002	0	0	0	0	0	0	0	0	0	0.498307	0	1.03609	0	1	0
GRM1	AURKA	GRM1	AURKA	1.16	0.0001	0.0002	0	0	0	0	0	0	0	0	0	0.528067	1	-4.60517	0	1	0
GRM1	BECN1	GRM1	BECN1	1.21	0.0013	0.0018	1	0	0	0	0	0	0	0	0	2.87577	0	1.30341	0	0	0
GRM1	CBLB	GRM1	CBLB	0.89	0.7911	0.3386	0	0	0	0	0	0	0	0	1	-4.60517	1	-4.60517	0	1	0
GRM1	CBLC	GRM1	CBLC	1.02	0.0096	0.0094	0	0	0	0	0	0	0	0	0	0.164303	1	-4.60517	1	1	0
GRM1	CCND2	GRM1	CCND2	1.93	0.0001	0.0002	1	1	1	0	0	0	0	0	0	0.0257084	1	-4.60517	0	1	0
GRM1	CCNE1	GRM1	CCNE1	1.26	0.0001	0.0002	1	0	0	0	0	0	0	0	0	0.977984	1	-0.227162	1	1	0
GRM1	CD44	GRM1	CD44	1.67	0.0002	0.0004	1	1	1	0	0	0	0	0	0	0.738957	0	0.725099	0	1	0
GRM1	CDC42	GRM1	CDC42	1.06	0.0027	0.0033	0	0	0	0	0	0	0	0	1	-4.60517	0	NA	0	1	0
GRM1	CDK4	GRM1	CDK4	1.33	0.0001	0.0002	1	0	0	0	0	0	0	0	1	-4.60517	0	NA	0	1	0
GRM1	CDK6	GRM1	CDK6	1.38	0.0001	0.0002	1	0	0	0	0	0	0	0	0	0.164303	1	-4.60517	0	1	0
GRM1	CDKN2A	GRM1	CDKN2A	1.08	0.0074	0.0076	0	0	0	0	0	0	0	0	0	0.693147	1	-0.118749	1	1	0
GRM1	CDKN2B	GRM1	CDKN2B	1.73	0.0001	0.0002	1	1	1	0	0	0	0	0	0	0.601918	0	0.119959	0	1	0
GRM1	CDKN2C	GRM1	CDKN2C	1.22	0.0001	0.0002	1	0	0	0	0	0	0	0	1	-4.60517	1	-4.60517	1	1	0
GRM1	CTNNB1	GRM1	CTNNB1	0.96	0.644	0.2814	0	0	0	0	0	0	0	0	1	-0.0971637	0	1.30341	0	1	0
GRM1	DACH1	GRM1	DACH1	1.02	0.1839	0.0986	0	0	0	0	0	0	0	0	0	0.427616	0	0.585258	0	1	0
GRM1	E2F1	GRM1	E2F1	1.07	0.0429	0.0313	0	0	0	0	0	0	0	0	1	-4.60517	1	-4.60517	1	1	0
GRM1	EPHA2	GRM1	EPHA2	2.31	0.0001	0.0002	1	1	1	0	0	0	0	0	0	0.323492	0	2.70805	1	1	0
GRM1	ERBB2	GRM1	ERBB2	1.41	0.0001	0.0002	1	0	0	0	0	0	0	0	0	0.528067	0	0.725099	1	1	0
GRM1	FGFR4	GRM1	FGFR4	2.06	0.0001	0.0002	1	1	1	0	0	0	0	0	0	0.0257084	1	-4.60517	1	1	0
GRM1	FOXO1	GRM1	FOXO1	1.08	0.0129	0.012	0	0	0	0	0	0	0	0	1	-4.60517	1	-4.60517	1	1	0
GRM1	FZR1	GRM1	FZR1	0.96	0.7715	0.331	0	0	0	0	0	0	0	0	0	2.62763	1	-4.60517	0	1	0
GRM1	GLIS1	GRM1	GLIS1	0.96	0.2716	0.1343	0	0	0	0	0	0	0	0	1	-4.60517	1	-4.60517	NA	1	0
GRM1	GLIS2	GRM1	GLIS2	1.1	0.0837	0.0528	0	0	0	0	0	0	0	0	0	1.442	0	1.59724	0	1	0
GRM1	GRM1	GRM1	GRM1	0.92	0.1611	0.0889	0	0	0	0	0	1	1	0	0	2.30259	0	2.30259	NA	1	3	7tm_3/7tm_3:ANF_receptor/ANF_receptor:ANF_receptor/NCD3G
GRM1	HIF1A	GRM1	HIF1-A	1.05	0.0872	0.0543	0	0	0	0	0	0	0	0	0	NA	1	-4.60517	0	1	0
GRM1	HRAS	GRM1	H-RAS	1.05	0.2408	0.1216	0	0	0	0	0	0	0	0	0	NA	1	-4.60517	0	1	0
GRM1	IGF1R	GRM1	IGF1R	1.41	0.0094	0.0093	1	0	0	0	0	0	0	0	0	1.0592	0	0.585258	0	1	0
GRM1	KAT2A	GRM1	GCN5	1.25	0.0002	0.0004	1	0	0	0	0	0	0	0	0	NA	0	1.59724	0	0	0
GRM1	KEAP1	GRM1	KEAP1	1.07	0.0593	0.0403	0	0	0	0	0	0	0	0	0	0.0621318	0	0.217913	0	1	0
GRM1	LATS2	GRM1	LATS2	1.22	0.0035	0.0041	1	0	0	0	0	0	0	0	0	0.761415	0	2.79728	1	1	0
GRM1	MAP2K3	GRM1	MKK3	1.11	0.0007	0.001	0	0	0	0	0	0	0	0	0	0.0257084	0	1.24958	0	1	0
GRM1	MAP3K5	GRM1	ASK1	1.06	0.0702	0.0463	0	0	0	0	0	0	0	0	0	1.84332	0	1.30341	1	1	0
GRM1	MAPK14	GRM1	P38	1.06	0.0003	0.0005	0	0	0	0	0	0	0	0	0	0.528067	1	-4.60517	0	1	0
GRM1	MDM2	GRM1	MDM2	1.05	0.0974	0.0592	0	0	0	0	0	0	0	0	0	0.81093	1	-4.60517	1	1	0
GRM1	MDM4	GRM1	MDM4	1.18	0.0001	0.0002	0	0	0	0	0	0	0	0	0	0.954442	0	2.00882	1	1	0
GRM1	MET	GRM1	MET	1.07	0.0131	0.0121	0	0	0	0	0	0	0	0	1	-4.60517	1	-4.60517	0	1	0
GRM1	MYC	GRM1	MYC	1.21	0.0001	0.0002	1	0	0	0	0	0	0	0	1	-1.05961	1	-4.60517	0	1	0
GRM1	NF1	GRM1	NF1	1.04	0.1336	0.0764	0	0	0	0	0	0	0	0	1	-1.29211	0	0.120446	1	1	0
GRM1	NF2	GRM1	NF2	1.27	0.001	0.0014	1	0	0	0	0	0	0	0	1	-4.60517	0	0.585258	0	1	0
GRM1	PDGFRA	GRM1	PDGFRA	1.37	0.0001	0.0002	1	0	0	0	0	0	0	0	0	1.30625	0	0.628609	1	1	0
GRM1	PIK3R1	GRM1	PIK3R1	1.03	0.0714	0.0468	0	0	0	0	0	0	0	0	0	0.761415	1	-4.60517	0	1	0
GRM1	PTEN	GRM1	PTEN	1.02	0.0997	0.0601	0	0	0	0	0	0	0	0	1	-4.60517	1	-0.926608	0	1	0
GRM1	RAF1	GRM1	RAF1	1.24	0.0001	0.0002	1	0	0	0	0	0	0	0	0	NA	0	2.70805	0	1	0
GRM1	RB1	GRM1	RB1	1.03	0.1568	0.087	0	0	0	0	0	0	0	0	1	-0.837317	1	-0.291055	1	1	0
GRM1	RELA	GRM1	P65	1.01	0.2138	0.1109	0	0	0	0	0	0	0	0	0	NA	0	2.00882	0	1	0
GRM1	SMAD2	GRM1	SMAD2	0.98	0.3153	0.1525	0	0	0	0	0	0	0	0	1	-4.60517	0	1.37372	0	1	0
GRM1	SOX3	GRM1	SOX3	1.06	0.0537	0.0372	0	0	0	0	0	0	0	0	0	0.164303	1	-4.60517	0	0	0
GRM1	STK11	GRM1	STK11	1.36	0.0006	0.0009	1	0	0	0	0	0	0	0	0	0.360367	1	-4.60517	0	1	0
GRM1	STK3	GRM1	MST2	0.99	0.4255	0.1962	0	0	0	0	0	0	0	0	0	1.21133	1	-4.60517	0	1	0
GRM1	STK4	GRM1	MST1	0.99	0.5358	0.2392	0	0	0	0	0	0	0	0	0	0.164303	1	-4.60517	0	1	0
GRM1	TCF3	GRM1	TCF3	1.07	0.0812	0.0516	0	0	0	0	0	0	0	0	0	1.0316	1	-4.60517	1	1	0
GRM1	TEAD2	GRM1	TEAD2	1.02	0.1596	0.0882	0	0	0	0	0	0	0	0	0	NA	1	-4.60517	1	1	0
GRM1	TERT	GRM1	TERT	1.22	0.0002	0.0004	1	0	0	0	0	0	0	0	1	-0.895967	0	0.540025	0	0	0
GRM1	TNFRSF1A	GRM1	TNFRSF1A	0.99	0.2947	0.144	0	0	0	0	0	0	0	0	0	0.164303	1	-4.60517	0	1	0
GRM1	TP53	GRM1	TP53	1.06	0.1033	0.0619	0	0	0	0	0	0	0	0	1	-0.0552627	0	1.11388	0	1	0
GRM1	TSC1	GRM1	TSC1	1	0.3236	0.1558	0	0	0	0	0	0	0	0	1	-4.60517	1	-4.60517	0	1	0
GRM1	YWHAZ	GRM1	14-3-3ZETA	1.13	0.0001	0.0002	0	0	0	0	0	0	0	0	0	0.785353	1	-4.60517	0	1	0
HGF	ABCB5	HGF	ABCB5	1	0.382	0.1786	0	0	0	0	0	0	0	0	0	1.76495	1	-0.503905	0	0	0
HGF	AKT1	HGF	AKT1	1.19	0.0002	0.0004	0	0	0	0	0	0	0	0	0	2.21723	0	0.491898	1	0	0
HGF	AKT1S1	HGF	PRAS40	1.04	0.064	0.0429	0	0	0	0	0	0	0	0	0	NA	1	-4.60517	0	0	0
HGF	ARNT	HGF	HIF1-B	1.26	0.0001	0.0002	1	0	0	0	0	0	0	0	0	0.971296	0	0.0606246	0	0	0
HGF	AURKA	HGF	AURKA	1.14	0.0001	0.0002	0	0	0	0	0	0	0	0	0	0.528067	1	-4.60517	0	0	0
HGF	BECN1	HGF	BECN1	1.17	0.0075	0.0077	0	0	0	0	0	0	0	0	1	-4.60517	0	1.2102	0	0	0
HGF	CBLB	HGF	CBLB	0.94	0.5039	0.2266	0	0	0	0	0	0	0	0	0	0.0257084	0	0.472405	0	0	0
HGF	CBLC	HGF	CBLC	1.04	0.0072	0.0074	0	0	0	0	0	0	0	0	0	0.164303	1	-4.60517	0	0	0
HGF	CCND2	HGF	CCND2	1.27	0.0001	0.0002	1	0	0	0	0	0	0	0	1	-4.60517	0	0.840783	0	0	0
HGF	CCNE1	HGF	CCNE1	1.08	0.0001	0.0002	0	0	0	0	0	0	0	0	0	1.42266	1	-0.320908	1	0	0
HGF	CD44	HGF	CD44	1.13	0.006	0.0064	0	0	0	0	0	0	1	0	1	-4.60517	1	-4.60517	0	0	0
HGF	CDC42	HGF	CDC42	1.02	0.0231	0.0191	0	0	0	0	0	0	0	0	1	-4.60517	0	NA	0	1	0
HGF	CDK4	HGF	CDK4	1.36	0.0001	0.0002	1	0	0	0	0	0	0	0	0	0.170869	0	NA	0	0	0
HGF	CDK6	HGF	CDK6	1.28	0.0001	0.0002	1	0	0	0	0	0	0	0	0	2.25878	0	1.91271	0	0	0
HGF	CDKN2A	HGF	CDKN2A	1.37	0.0001	0.0002	1	0	0	0	0	0	0	0	1	-0.887303	0	0.410084	0	0	0
HGF	CDKN2B	HGF	CDKN2B	1.25	0.0001	0.0002	1	0	0	0	0	0	0	0	1	-1.05605	0	0.362905	0	0	0
HGF	CDKN2C	HGF	CDKN2C	1.13	0.0002	0.0004	0	0	0	0	0	0	0	0	0	1.47466	1	-4.60517	0	0	0
HGF	CTNNB1	HGF	CTNNB1	1.02	0.3655	0.1723	0	0	0	0	0	0	0	0	0	1.34993	1	-4.60517	0	1	0
HGF	DACH1	HGF	DACH1	0.98	0.5753	0.2544	0	0	0	0	0	0	0	0	0	0.977984	0	0.491898	0	0	0
HGF	E2F1	HGF	E2F1	1.05	0.0072	0.0074	0	0	0	0	0	0	0	0	1	-4.60517	0	1.41194	1	0	0
HGF	EPHA2	HGF	EPHA2	1.53	0.0001	0.0002	1	1	1	1	0	0	0	0	1	-4.60517	1	-4.60517	0	0	0
HGF	ERBB2	HGF	ERBB2	1.32	0.0001	0.0002	1	0	0	0	0	0	0	0	1	-0.308091	1	-4.60517	1	0	0
HGF	FGFR4	HGF	FGFR4	1.36	0.0001	0.0002	1	0	0	0	0	0	0	0	0	0.90001	1	-4.60517	1	1	0
HGF	FOXO1	HGF	FOXO1	1.06	0.039	0.0288	0	0	0	0	0	0	0	0	1	-4.60517	1	-4.60517	0	0	0
HGF	FZR1	HGF	FZR1	0.99	0.2142	0.111	0	0	0	0	0	0	0	0	0	1.76731	1	-4.60517	0	0	0
HGF	GLIS1	HGF	GLIS1	1.02	0.5057	0.2272	0	0	0	0	0	0	0	0	0	1.24653	1	-4.60517	NA	0	0
HGF	GLIS2	HGF	GLIS2	1.28	0.0001	0.0002	1	0	0	0	0	0	0	0	0	1.442	1	-4.60517	0	0	0
HGF	GRM1	HGF	GRM1	1.01	0.178	0.0962	0	0	0	0	0	0	0	0	0	0.838329	1	-4.60517	1	0	0
HGF	HGF	HGF	HGF	1.17	0.0002	0.0004	0	0	0	0	0	1	0	0	0	2.30259	0	2.30259	NA	1	6	Kringle/Kringle:Kringle/PAN_1:Kringle/Trypsin:PAN_1/PAN_1:PAN_1/Trypsin:Trypsin/Trypsin
HGF	HIF1A	HGF	HIF1-A	1.1	0.0014	0.0019	0	0	0	0	0	0	0	0	0	NA	1	-4.60517	0	0	0
HGF	HRAS	HGF	H-RAS	1.08	0.0297	0.0232	0	0	0	0	0	0	0	0	0	NA	0	0.792238	0	0	0
HGF	IGF1R	HGF	IGF1R	1.1	0.0042	0.0048	0	0	0	0	0	0	0	0	0	1.0592	1	-4.60517	0	1	0
HGF	KAT2A	HGF	GCN5	1.09	0.0007	0.001	0	0	0	0	0	0	0	0	0	NA	1	-4.60517	0	1	0
HGF	KEAP1	HGF	KEAP1	1.06	0.1454	0.0817	0	0	0	0	0	0	0	0	1	-1.08627	0	0.115585	0	0	0
HGF	LATS2	HGF	LATS2	1.62	0.0001	0.0002	1	1	1	0	0	0	0	0	1	-0.0971637	1	-4.60517	1	0	0
HGF	MAP2K3	HGF	MKK3	1.16	0.0027	0.0033	0	0	0	0	0	0	0	0	0	0.0257084	0	0.255933	0	1	0
HGF	MAP3K5	HGF	ASK1	1.03	0.109	0.0646	0	0	0	0	0	0	0	0	0	0.761415	0	2.28424	1	0	0
HGF	MAPK14	HGF	P38	1.13	0.0002	0.0004	0	0	0	0	0	0	0	0	1	-4.60517	1	-4.60517	0	0	0
HGF	MDM2	HGF	MDM2	1.03	0.0241	0.0197	0	0	0	0	0	0	0	0	0	0.410798	0	2.28424	1	0	0
HGF	MDM4	HGF	MDM4	1.2	0.0001	0.0002	1	0	0	0	0	0	0	0	0	1.5247	0	1.9157	1	0	0
HGF	MET	HGF	MET	1.36	0.0001	0.0002	1	0	1	0	1	1	1	1	0	0.512185	1	-4.60517	0	1	1	Sema/Trypsin
HGF	MYC	HGF	MYC	1.78	0.0001	0.0002	1	1	1	0	0	0	0	0	0	0.232193	0	0.673474	1	0	0
HGF	NF1	HGF	NF1	1.11	0.0002	0.0004	0	0	0	0	0	0	0	0	0	0.362215	0	0.0180185	0	1	0
HGF	NF2	HGF	NF2	1.47	0.0001	0.0002	1	0	0	0	0	0	0	0	0	1.0316	0	0.491898	0	1	0
HGF	PDGFRA	HGF	PDGFRA	1.24	0.0002	0.0004	1	0	0	0	0	0	0	0	0	1.30625	0	0.526609	0	1	0
HGF	PIK3R1	HGF	PIK3R1	1.05	0.0873	0.0543	0	0	0	0	0	0	0	0	0	1.84332	1	-4.60517	1	1	0
HGF	PTEN	HGF	PTEN	1.11	0.0001	0.0002	0	0	0	0	0	0	0	0	0	0.323492	1	-1.02105	0	1	0
HGF	RAF1	HGF	RAF1	1.3	0.0001	0.0002	1	0	0	0	0	0	0	0	0	NA	1	-4.60517	1	0	0
HGF	RB1	HGF	RB1	1.06	0.0628	0.0423	0	0	0	0	0	0	0	0	1	-0.0391184	0	0.459251	1	0	0
HGF	RELA	HGF	P65	1.13	0.0009	0.0013	0	0	0	0	0	0	0	0	0	NA	1	-4.60517	1	0	0
HGF	SMAD2	HGF	SMAD2	1.09	0.005	0.0056	0	0	0	0	0	0	0	0	1	-4.60517	1	-4.60517	0	0	0
HGF	SOX3	HGF	SOX3	1.09	0.0049	0.0055	0	0	0	0	0	0	0	0	1	-4.60517	1	-4.60517	1	0	0
HGF	STK11	HGF	STK11	1.54	0.0001	0.0002	1	1	1	1	0	0	0	0	0	0.0941133	0	0.980829	0	1	0
HGF	STK3	HGF	MST2	1.03	0.2271	0.1164	0	0	0	0	0	0	0	0	0	2.11525	0	0.980829	1	0	0
HGF	STK4	HGF	MST1	1.04	0.426	0.1964	0	0	0	0	0	0	0	0	0	1.0592	0	1.50408	0	0	0
HGF	TCF3	HGF	TCF3	1.07	0.0125	0.0117	0	0	0	0	0	0	0	0	0	1.0316	1	-4.60517	1	0	0
HGF	TEAD2	HGF	TEAD2	1.24	0.0001	0.0002	1	0	0	0	0	0	0	0	0	NA	0	1.2102	1	0	0
HGF	TERT	HGF	TERT	1.13	0.0001	0.0002	0	0	0	0	0	0	0	0	0	0.534876	0	1.25276	0	0	0
HGF	TNFRSF1A	HGF	TNFRSF1A	1.04	0.0129	0.012	0	0	0	0	0	0	0	0	1	-4.60517	0	1.14788	1	1	0
HGF	TP53	HGF	TP53	1.15	0.0002	0.0004	0	0	0	0	0	0	0	0	0	1.26924	0	0.392562	0	0	0
HGF	TSC1	HGF	TSC1	1.09	0.1934	0.1024	0	0	0	0	0	0	0	0	0	1.0316	0	0.792238	0	1	0
HGF	YWHAZ	HGF	14-3-3ZETA	1.1	0.0001	0.0002	0	0	0	0	0	0	0	0	0	1.21173	0	1.50408	0	1	0
HIF1A	AKT1	HIF1-A	AKT1	1.21	0.0001	0.0002	1	0	0	0	0	0	0	0	0	NA	1	-4.60517	1	1	0
HIF1A	AURKA	HIF1-A	AURKA	1.32	0.0005	0.0008	1	0	0	0	0	0	0	0	0	NA	1	-4.60517	1	1	0
HIF1A	CCND2	HIF1-A	CCND2	1.26	0.0001	0.0002	1	0	0	0	0	0	0	0	0	NA	1	-4.60517	0	1	0
HIF1A	CCNE1	HIF1-A	CCNE1	1.14	0.001	0.0014	0	0	0	0	0	0	0	0	0	NA	1	-4.60517	0	1	0
HIF1A	CD44	HIF1-A	CD44	1.12	0.0143	0.013	0	0	0	0	0	0	0	0	0	NA	1	-4.60517	0	1	0
HIF1A	CDC42	HIF1-A	CDC42	1.09	0.1112	0.0658	0	0	0	0	0	0	0	0	0	NA	0	NA	1	1	0
HIF1A	CDK4	HIF1-A	CDK4	1.33	0.0009	0.0013	1	0	0	0	0	0	0	0	0	NA	0	NA	1	1	0
HIF1A	CDK6	HIF1-A	CDK6	1.37	0.0002	0.0004	1	0	0	0	0	0	0	0	0	NA	1	-4.60517	1	1	0
HIF1A	CDKN2A	HIF1-A	CDKN2A	1.7	0.0001	0.0002	1	1	1	1	0	1	0	1	0	NA	0	0.228259	0	1	0
HIF1A	CDKN2B	HIF1-A	CDKN2B	1.35	0.0001	0.0002	1	0	0	0	0	0	0	0	0	NA	0	0.815037	0	1	0
HIF1A	CDKN2C	HIF1-A	CDKN2C	1.11	0.0054	0.0059	0	0	0	0	0	0	0	0	0	NA	1	-4.60517	1	1	0
HIF1A	E2F1	HIF1-A	E2F1	1.07	0.0284	0.0225	0	0	0	0	0	0	0	0	0	NA	1	-4.60517	0	1	0
HIF1A	EPHA2	HIF1-A	EPHA2	1.2	0.0002	0.0004	1	0	0	0	0	0	0	0	0	NA	1	-4.60517	0	0	0
HIF1A	ERBB2	HIF1-A	ERBB2	1.09	0.0749	0.0486	0	0	0	0	0	0	0	0	0	NA	1	-4.60517	0	1	0
HIF1A	FGFR4	HIF1-A	FGFR4	1.34	0.0001	0.0002	1	0	0	0	0	0	0	0	0	NA	1	-4.60517	0	1	0
HIF1A	FOXO1	HIF1-A	FOXO1	1.01	0.2414	0.1219	0	0	0	0	0	0	0	0	0	NA	1	-4.60517	1	1	0
HIF1A	HIF1A	HIF1-A	HIF1-A	1.06	0.0141	0.0128	0	0	0	0	0	0	1	0	0	NA	0	2.30259	NA	1	4	HLH/HLH:HLH/PAS:PAS/PAS:PAS_3/PAS_3
HIF1A	KAT2A	HIF1-A	GCN5	1.07	0.0649	0.0434	0	0	0	0	0	0	0	0	0	NA	1	-4.60517	0	1	0
HIF1A	KEAP1	HIF1-A	KEAP1	1.02	0.5558	0.2468	0	0	0	0	0	0	0	0	0	NA	1	-4.60517	0	1	0
HIF1A	LATS2	HIF1-A	LATS2	1.27	0.0001	0.0002	1	0	0	0	0	0	0	0	0	NA	1	-4.60517	0	1	0
HIF1A	MAP3K5	HIF1-A	ASK1	1.06	0.0322	0.0247	0	0	0	0	0	0	0	0	0	NA	1	-4.60517	0	1	0
HIF1A	SMAD2	HIF1-A	SMAD2	1.1	0.0133	0.0122	0	0	0	0	0	0	0	0	0	NA	1	-4.60517	1	1	0
HIF1A	STK11	HIF1-A	STK11	1.22	0.0004	0.0007	1	0	0	0	0	0	0	0	0	NA	1	-4.60517	0	1	0
HIF1A	TEAD2	HIF1-A	TEAD2	1.22	0.0002	0.0004	1	0	0	0	0	0	0	0	0	NA	1	-4.60517	0	1	0
HIF1A	TERT	HIF1-A	TERT	1.1	0.0076	0.0078	0	0	0	0	0	0	0	0	0	NA	0	1.62314	0	1	0
HIF1A	TSC1	HIF1-A	TSC1	1.08	0.004	0.0046	0	0	0	0	0	0	0	0	0	NA	1	-4.60517	1	1	0
HIF1A	YWHAZ	HIF1-A	14-3-3ZETA	1.05	0.1366	0.0777	0	0	0	0	0	0	0	0	0	NA	1	-4.60517	0	1	0
HRAS	AKT1	H-RAS	AKT1	1	0.3373	0.1611	0	0	0	0	0	0	0	0	0	NA	0	1.22255	0	1	2	PH/Ras:Pkinase/Ras
HRAS	ARNT	H-RAS	HIF1-B	1.03	0.0682	0.0452	0	0	0	0	0	0	0	0	0	NA	1	-4.60517	0	1	0
HRAS	AURKA	H-RAS	AURKA	1.08	0.0362	0.0271	0	0	0	0	0	0	0	0	0	NA	1	-4.60517	0	1	1	Pkinase/Ras
HRAS	CCND2	H-RAS	CCND2	1.07	0.0537	0.0372	0	0	0	0	0	0	0	0	0	NA	1	-4.60517	0	1	0
HRAS	CCNE1	H-RAS	CCNE1	1.02	0.1388	0.0788	0	0	0	0	0	0	0	0	0	NA	0	0.41198	1	1	0
HRAS	CD44	H-RAS	CD44	1.08	0.0234	0.0193	0	0	0	0	0	0	0	0	0	NA	0	1.3622	1	1	0
HRAS	CDC42	H-RAS	CDC42	1.13	0.0034	0.004	0	0	0	0	0	0	0	0	0	NA	0	NA	1	1	1	Ras/Ras
HRAS	CDK4	H-RAS	CDK4	1.09	0.0007	0.001	0	0	0	0	0	0	0	0	0	NA	0	NA	1	1	1	Pkinase/Ras
HRAS	CDK6	H-RAS	CDK6	1.06	0.1282	0.0739	0	0	0	0	0	0	0	0	0	NA	1	-4.60517	0	1	1	Pkinase/Ras
HRAS	CDKN2A	H-RAS	CDKN2A	1.05	0.1875	0.0999	0	0	0	0	0	0	0	0	0	NA	1	-0.0645385	0	1	0
HRAS	CDKN2B	H-RAS	CDKN2B	1.07	0.0183	0.0158	0	0	0	0	0	0	0	0	0	NA	1	-0.115898	1	1	0
HRAS	CDKN2C	H-RAS	CDKN2C	1	0.334	0.1598	0	0	0	0	0	0	0	0	0	NA	1	-4.60517	1	1	1	Ank_4/Ras
HRAS	E2F1	H-RAS	E2F1	1.06	0.3677	0.1733	0	0	0	0	0	0	0	0	0	NA	0	1.22255	0	1	0
HRAS	EPHA2	H-RAS	EPHA2	1.13	0.0044	0.005	0	0	0	0	0	0	0	0	0	NA	1	-4.60517	1	1	0
HRAS	ERBB2	H-RAS	ERBB2	1.07	0.0114	0.0109	0	0	0	0	0	0	0	0	0	NA	0	2.3979	0	1	0
HRAS	FGFR4	H-RAS	FGFR4	1.12	0.0034	0.004	0	0	0	0	0	0	0	0	0	NA	1	-4.60517	0	1	0
HRAS	FOXO1	H-RAS	FOXO1	1.03	0.0705	0.0464	0	0	0	0	0	0	0	0	0	NA	1	-4.60517	1	1	0
HRAS	HIF1A	H-RAS	HIF1-A	1.03	0.0601	0.0408	0	0	0	0	0	0	0	0	0	NA	1	-4.60517	1	1	0
HRAS	HRAS	H-RAS	H-RAS	1.23	0.0001	0.0002	1	0	0	1	0	0	0	0	0	NA	0	2.30259	NA	1	2	Ldh_1_N/Ldh_1_N:Ras/Ras
HRAS	KAT2A	H-RAS	GCN5	0.96	0.2103	0.1097	0	0	0	0	0	0	0	0	0	NA	0	2.23359	1	0	0
HRAS	KEAP1	H-RAS	KEAP1	1.09	0.0036	0.0042	0	0	0	0	0	0	0	0	0	NA	0	0.0206193	0	1	0
HRAS	LATS2	H-RAS	LATS2	1.03	0.0146	0.0132	0	0	0	0	0	1	0	1	0	NA	1	-4.60517	0	1	1	Pkinase/Ras
HRAS	MAP3K5	H-RAS	ASK1	1.06	0.0503	0.0354	0	0	0	0	0	0	0	0	0	NA	1	-4.60517	0	1	1	Pkinase/Ras
HRAS	SMAD2	H-RAS	SMAD2	1.12	0.0025	0.0031	0	0	0	0	0	0	0	0	0	NA	0	1.09861	1	1	0
HRAS	STK11	H-RAS	STK11	1.03	0.0688	0.0455	0	0	0	0	0	0	1	0	0	NA	0	1.71079	1	1	1	Pkinase/Ras
HRAS	TEAD2	H-RAS	TEAD2	1.01	0.3358	0.1606	0	0	0	0	0	0	0	0	0	NA	0	1.93994	0	1	0
HRAS	TERT	H-RAS	TERT	1.04	0.1157	0.0679	0	0	0	0	0	0	0	0	0	NA	0	2.00632	0	0	0
HRAS	TSC1	H-RAS	TSC1	1	0.3245	0.1562	0	0	0	0	0	0	0	0	0	NA	0	1.52243	1	1	0
HRAS	YWHAZ	H-RAS	14-3-3ZETA	1.03	0.2824	0.1389	0	0	0	0	0	0	0	0	0	NA	1	-4.60517	0	1	0
IGF1R	AKT1	IGF1R	AKT1	1.14	0.3143	0.152	0	0	0	0	0	0	0	1	0	1.82455	1	-4.60517	0	1	3	PH/Pkinase_Tyr:Pkinase/fn3:Pkinase/Pkinase_Tyr
IGF1R	ARNT	IGF1R	HIF1-B	1.15	0.0248	0.0202	0	0	0	0	0	0	0	0	1	-0.368561	0	1.41194	0	0	0
IGF1R	AURKA	IGF1R	AURKA	1.02	0.2155	0.1114	0	0	0	0	0	0	0	0	1	-4.60517	1	-4.60517	1	0	2	Pkinase/fn3:Pkinase/Pkinase_Tyr
IGF1R	CCND2	IGF1R	CCND2	1.03	0.0976	0.0592	0	0	0	0	0	0	0	0	1	-4.60517	0	0.405465	0	0	0
IGF1R	CCNE1	IGF1R	CCNE1	1.08	0.0212	0.0178	0	0	0	0	0	0	0	0	0	0.916291	0	1.00509	0	0	0
IGF1R	CD44	IGF1R	CD44	1.09	0.0405	0.0298	0	0	0	0	0	0	0	0	1	-4.60517	1	-4.60517	0	1	0
IGF1R	CDC42	IGF1R	CDC42	1.04	0.218	0.1125	0	0	0	0	0	0	0	0	1	-4.60517	0	NA	1	1	0
IGF1R	CDK4	IGF1R	CDK4	1.29	0.0065	0.0069	1	0	0	0	0	0	0	0	1	-4.60517	0	NA	0	0	2	Pkinase/fn3:Pkinase/Pkinase_Tyr
IGF1R	CDK6	IGF1R	CDK6	1.22	0.1865	0.0996	0	0	0	0	0	0	0	0	0	2.48491	1	-4.60517	1	0	2	Pkinase/fn3:Pkinase/Pkinase_Tyr
IGF1R	CDKN2A	IGF1R	CDKN2A	1.01	0.2486	0.1248	0	0	0	0	0	0	0	0	0	1.23547	1	-0.491281	0	0	0
IGF1R	CDKN2B	IGF1R	CDKN2B	1.23	0.0307	0.0237	1	0	0	0	0	0	0	0	0	0.386313	1	-0.469465	0	0	0
IGF1R	CDKN2C	IGF1R	CDKN2C	1.01	0.335	0.1603	0	0	0	0	0	0	0	0	1	-4.60517	1	-4.60517	0	0	1	Ank_4/Recep_L_domain
IGF1R	E2F1	IGF1R	E2F1	0.99	0.3163	0.1529	0	0	0	0	0	0	0	0	1	-4.60517	0	0.922521	0	0	0
IGF1R	EPHA2	IGF1R	EPHA2	1.16	0.0048	0.0054	0	0	0	0	0	0	0	0	1	-4.60517	0	3.04452	0	1	5	EphA2_TM/Pkinase_Tyr:Ephrin_lbd/fn3:fn3/fn3:Pkinase_Tyr/Pkinase_Tyr:Recep_L_domain/fn3
IGF1R	ERBB2	IGF1R	ERBB2	1.12	0.1535	0.0855	0	0	0	0	0	1	0	1	0	1.00805	0	2.04923	0	1	7	Furin-like/Furin-like:Furin-like/GF_recep_IV:Furin-like/Recep_L_domain:GF_recep_IV/Recep_L_domain:Pkinase_Tyr/Pkinase_Tyr:Recep_L_domain/fn3:Recep_L_domain/Recep_L_domain
IGF1R	FGFR4	IGF1R	FGFR4	1.3	0.0073	0.0075	1	0	0	0	0	0	0	0	1	-4.60517	1	-4.60517	0	1	2	I-set/fn3:Pkinase_Tyr/Pkinase_Tyr
IGF1R	FOXO1	IGF1R	FOXO1	1.04	0.2956	0.1444	0	0	0	0	0	0	0	0	1	-4.60517	1	-4.60517	1	0	0
IGF1R	HIF1A	IGF1R	HIF1-A	1.08	0.1851	0.0991	0	0	0	0	0	0	0	0	0	NA	1	-4.60517	1	0	0
IGF1R	HRAS	IGF1R	H-RAS	1.05	0.1835	0.0985	0	0	0	0	0	0	0	0	0	NA	1	-4.60517	0	1	0
IGF1R	IGF1R	IGF1R	IGF1R	0.92	0.8405	0.3581	0	0	0	0	0	0	1	0	0	2.30259	0	2.30259	NA	1	6	fn3/fn3:Furin-like/Furin-like:Furin-like/Recep_L_domain:Pkinase_Tyr/Pkinase_Tyr:Recep_L_domain/fn3:Recep_L_domain/Recep_L_domain
IGF1R	KAT2A	IGF1R	GCN5	0.94	0.3631	0.1716	0	0	0	0	0	0	0	0	0	NA	0	1.93393	0	0	0
IGF1R	KEAP1	IGF1R	KEAP1	1.08	0.0575	0.0394	0	0	0	0	0	0	0	0	1	-0.519724	0	0.595349	0	0	0
IGF1R	LATS2	IGF1R	LATS2	1.12	0.0469	0.0335	0	0	0	0	0	0	0	0	1	-4.60517	0	1.93393	0	0	2	Pkinase/fn3:Pkinase/Pkinase_Tyr
IGF1R	MAP3K5	IGF1R	ASK1	1.04	0.4331	0.1991	0	0	0	0	0	0	0	1	1	-4.60517	1	-4.60517	0	0	2	Pkinase/fn3:Pkinase/Pkinase_Tyr
IGF1R	SMAD2	IGF1R	SMAD2	1.03	0.1349	0.0769	0	0	0	0	0	0	0	0	1	-4.60517	1	-4.60517	1	0	0
IGF1R	STK11	IGF1R	STK11	1.08	0.0152	0.0136	0	0	0	0	0	0	0	0	1	-4.60517	1	-4.60517	0	1	2	Pkinase/fn3:Pkinase/Pkinase_Tyr
IGF1R	TEAD2	IGF1R	TEAD2	1.03	0.007	0.0073	0	0	0	0	0	0	0	0	0	NA	1	-4.60517	1	0	0
IGF1R	TERT	IGF1R	TERT	1.09	0.0029	0.0035	0	0	0	0	0	0	0	0	1	-0.336472	1	-0.505095	0	0	0
IGF1R	TSC1	IGF1R	TSC1	1.18	0.0083	0.0084	0	0	0	0	0	0	0	0	1	-4.60517	0	1.22255	0	1	0
IGF1R	YWHAZ	IGF1R	14-3-3ZETA	0.99	0.5793	0.2559	0	0	0	0	0	0	1	1	1	-4.60517	1	-4.60517	0	0	0
KAT2A	AKT1	GCN5	AKT1	1.27	0.0033	0.0039	1	0	0	0	0	0	0	0	0	NA	0	1.93393	0	1	0
KAT2A	AURKA	GCN5	AURKA	0.99	0.4292	0.1976	0	0	0	0	0	0	0	0	0	NA	1	-4.60517	0	1	0
KAT2A	CCND2	GCN5	CCND2	1.79	0.0006	0.0009	1	1	1	0	0	0	0	0	0	NA	1	-4.60517	1	1	0
KAT2A	CCNE1	GCN5	CCNE1	1.44	0.0001	0.0002	1	0	0	0	0	0	0	0	0	NA	0	1.12442	1	1	0
KAT2A	CD44	GCN5	CD44	1.17	0.0017	0.0022	0	0	0	0	0	0	0	0	0	NA	1	-4.60517	0	0	0
KAT2A	CDC42	GCN5	CDC42	1.01	0.0938	0.0575	0	0	0	0	0	0	0	0	0	NA	0	NA	0	1	0
KAT2A	CDK4	GCN5	CDK4	1.09	0.0059	0.0064	0	0	0	0	0	0	0	0	0	NA	0	NA	0	1	0
KAT2A	CDK6	GCN5	CDK6	1.22	0.0008	0.0012	1	0	0	0	0	0	0	0	0	NA	1	-4.60517	1	1	0
KAT2A	CDKN2A	GCN5	CDKN2A	1.13	0.0007	0.001	0	0	0	0	0	0	0	0	0	NA	1	-0.890973	1	0	0
KAT2A	CDKN2B	GCN5	CDKN2B	1.28	0.0035	0.0041	1	0	0	0	0	0	0	0	0	NA	1	-4.60517	0	1	0
KAT2A	CDKN2C	GCN5	CDKN2C	1.09	0.0174	0.0152	0	0	0	0	0	0	0	0	0	NA	1	-4.60517	1	0	0
KAT2A	E2F1	GCN5	E2F1	1.02	0.1874	0.0999	0	0	0	0	0	1	1	0	0	NA	1	-4.60517	0	1	0
KAT2A	EPHA2	GCN5	EPHA2	1.14	0.0053	0.0058	0	0	0	0	0	0	0	0	0	NA	1	-4.60517	1	0	0
KAT2A	ERBB2	GCN5	ERBB2	1.07	0.0192	0.0164	0	0	0	0	0	0	0	0	0	NA	0	3.3322	0	0	0
KAT2A	FGFR4	GCN5	FGFR4	1.12	0.0004	0.0007	0	0	0	0	0	0	0	0	0	NA	1	-4.60517	0	1	0
KAT2A	FOXO1	GCN5	FOXO1	1.11	0.0242	0.0198	0	0	0	0	0	0	0	0	0	NA	1	-4.60517	1	1	0
KAT2A	KAT2A	GCN5	GCN5	0.91	0.0703	0.0463	0	0	0	0	0	1	0	0	0	NA	0	2.30259	NA	1	3	Acetyltransf_7/Acetyltransf_7:Bromodomain/Bromodomain:T2SM/T2SM
KAT2A	KEAP1	GCN5	KEAP1	1.08	0.0361	0.027	0	0	0	0	0	0	0	0	0	NA	0	0.733969	1	1	0
KAT2A	LATS2	GCN5	LATS2	1.25	0.0241	0.0197	1	0	0	0	0	0	0	0	0	NA	1	-4.60517	0	0	0
KAT2A	MAP3K5	GCN5	ASK1	1.12	0.0245	0.02	0	0	0	0	0	0	0	0	0	NA	1	-4.60517	1	0	0
KAT2A	SMAD2	GCN5	SMAD2	1.04	0.031	0.0239	0	0	0	0	0	1	0	0	0	NA	1	-4.60517	0	1	0
KAT2A	STK11	GCN5	STK11	1.7	0.0003	0.0005	1	1	1	0	0	0	0	0	0	NA	1	-4.60517	0	0	0
KAT2A	TEAD2	GCN5	TEAD2	1.15	0.0135	0.0124	0	0	0	0	0	0	0	0	0	NA	1	-4.60517	0	1	0
KAT2A	TERT	GCN5	TERT	1.06	0.3333	0.1596	0	0	0	0	0	0	0	0	0	NA	1	-4.60517	0	1	0
KAT2A	TSC1	GCN5	TSC1	1.24	0.0219	0.0183	1	0	0	0	0	0	0	0	0	NA	0	3.52046	0	0	0
KAT2A	YWHAZ	GCN5	14-3-3ZETA	1.06	0.2253	0.1155	0	0	0	0	0	0	0	0	0	NA	1	-4.60517	1	1	0
KDELR2	ABCB5	KDELR2	ABCB5	1.17	0.0004	0.0007	0	0	0	0	0	0	0	0	0	2.99289	0	0.942608	1	0	0
KDELR2	AKT1	KDELR2	AKT1	1.38	0.0001	0.0002	1	0	0	0	0	0	0	0	0	1.26224	0	1.93393	0	0	0
KDELR2	AKT1S1	KDELR2	PRAS40	1.05	0.0454	0.0327	0	0	0	0	0	0	0	0	0	NA	1	-4.60517	0	0	0
KDELR2	ARNT	KDELR2	HIF1-B	1.05	0.029	0.0229	0	0	0	0	0	0	0	0	0	0.837728	1	-4.60517	0	0	0
KDELR2	AURKA	KDELR2	AURKA	1.11	0.0057	0.0062	0	0	0	0	0	0	0	0	0	0.445074	1	-4.60517	1	0	0
KDELR2	BECN1	KDELR2	BECN1	1.72	0.0003	0.0005	1	1	1	0	0	0	0	0	1	-4.60517	1	-4.60517	0	1	0
KDELR2	CBLB	KDELR2	CBLB	1.02	0.2294	0.1172	0	0	0	0	0	0	0	0	1	-4.60517	0	0.55279	0	0	0
KDELR2	CBLC	KDELR2	CBLC	1.11	0.0062	0.0066	0	0	0	0	0	0	0	0	1	-4.60517	1	-4.60517	1	1	0
KDELR2	CCND2	KDELR2	CCND2	2.1	0.0001	0.0002	1	1	1	0	0	0	0	0	1	-4.60517	0	1.41784	0	0	0
KDELR2	CCNE1	KDELR2	CCNE1	1.13	0.0001	0.0002	0	0	0	0	0	0	0	0	0	0.353197	0	1.12442	0	0	0
KDELR2	CD44	KDELR2	CD44	1.61	0.0001	0.0002	1	1	1	0	0	0	0	0	0	1.49009	1	-4.60517	1	1	0
KDELR2	CDC42	KDELR2	CDC42	1.09	0.0002	0.0004	0	0	0	0	0	0	0	0	1	-4.60517	0	NA	0	1	0
KDELR2	CDK4	KDELR2	CDK4	1.22	0.0001	0.0002	1	0	0	0	0	0	0	0	0	0.115311	0	NA	1	0	0
KDELR2	CDK6	KDELR2	CDK6	1.38	0.0001	0.0002	1	0	0	0	0	0	0	0	1	-4.60517	0	3.03255	0	0	0
KDELR2	CDKN2A	KDELR2	CDKN2A	1.12	0.0177	0.0154	0	0	0	0	0	0	0	0	1	-0.0238106	1	-4.60517	0	0	0
KDELR2	CDKN2B	KDELR2	CDKN2B	1.43	0.0001	0.0002	1	0	0	0	0	0	0	0	0	0.283297	1	-4.60517	0	0	0
KDELR2	CDKN2C	KDELR2	CDKN2C	1.09	0.0003	0.0005	0	0	0	0	0	0	0	0	0	1.26224	1	-4.60517	1	0	0
KDELR2	CTNNB1	KDELR2	CTNNB1	1.01	0.4596	0.2097	0	0	0	0	0	0	0	0	0	1.55814	1	-4.60517	0	1	0
KDELR2	DACH1	KDELR2	DACH1	1.03	0.2728	0.1347	0	0	0	0	0	0	0	0	0	1.22523	1	-4.60517	0	0	0
KDELR2	E2F1	KDELR2	E2F1	0.98	0.4862	0.2202	0	0	0	0	0	0	0	0	0	1.49009	1	-4.60517	1	0	0
KDELR2	EPHA2	KDELR2	EPHA2	1.93	0.0001	0.0002	1	1	1	0	0	0	0	0	1	-4.60517	1	-4.60517	1	0	0
KDELR2	ERBB2	KDELR2	ERBB2	1.41	0.0001	0.0002	1	0	1	1	0	0	1	0	1	-4.60517	1	-4.60517	0	1	0
KDELR2	FGFR4	KDELR2	FGFR4	2.13	0.0001	0.0002	1	1	1	1	0	0	0	0	0	1.69645	1	-4.60517	1	1	0
KDELR2	FOXO1	KDELR2	FOXO1	1.09	0.0067	0.007	0	0	0	0	0	0	0	0	1	-4.60517	1	-4.60517	1	0	0
KDELR2	FZR1	KDELR2	FZR1	1.06	0.0564	0.0388	0	0	0	0	0	0	0	0	0	2.56262	1	-4.60517	0	0	0
KDELR2	GLIS1	KDELR2	GLIS1	1.04	0.0854	0.0535	0	0	0	0	0	0	0	0	1	-4.60517	1	-4.60517	NA	0	0
KDELR2	GLIS2	KDELR2	GLIS2	1.18	0.0032	0.0038	0	0	0	0	0	0	0	0	1	-4.60517	1	-4.60517	1	0	0
KDELR2	GRM1	KDELR2	GRM1	1.79	0.0001	0.0002	1	1	1	0	0	0	0	0	0	0.977984	1	-4.60517	1	0	0
KDELR2	HGF	KDELR2	HGF	1.21	0.0869	0.0542	0	0	0	0	0	0	0	0	0	0.977984	0	2.69585	0	0	0
KDELR2	HIF1A	KDELR2	HIF1-A	1.09	0.01	0.0097	0	0	0	0	0	0	0	0	0	NA	1	-4.60517	1	0	0
KDELR2	HRAS	KDELR2	H-RAS	1.11	0.0031	0.0037	0	0	0	0	0	0	0	0	0	NA	0	2.23359	1	1	0
KDELR2	IGF1R	KDELR2	IGF1R	1.54	0.0029	0.0035	1	1	1	0	0	0	0	0	0	0.916291	1	-4.60517	0	0	0
KDELR2	KAT2A	KDELR2	GCN5	1.97	0.0001	0.0002	1	1	1	0	0	0	0	0	0	NA	1	-4.60517	0	0	0
KDELR2	KDELR2	KDELR2	KDELR2	2.99	0.0001	0.0002	1	1	1	1	0	0	0	0	0	2.30259	0	2.30259	NA	1	0
KDELR2	KEAP1	KDELR2	KEAP1	1.06	0.0281	0.0223	0	0	0	0	0	0	0	0	0	0.252939	0	0.733969	0	1	0
KDELR2	LATS2	KDELR2	LATS2	1.81	0.0001	0.0002	1	1	1	0	0	0	0	0	0	0.655407	1	-4.60517	0	0	0
KDELR2	MAP2K3	KDELR2	MKK3	1.45	0.0001	0.0002	1	0	0	1	0	0	0	0	1	-4.60517	1	-4.60517	0	0	0
KDELR2	MAP3K5	KDELR2	ASK1	1.1	0.0003	0.0005	0	0	0	0	0	0	0	0	1	-4.60517	1	-4.60517	0	0	0
KDELR2	MAPK14	KDELR2	P38	1.04	0.0199	0.0169	0	0	0	0	0	0	0	0	1	-4.60517	1	-4.60517	0	1	0
KDELR2	MDM2	KDELR2	MDM2	1.18	0.0001	0.0002	0	0	0	0	0	0	0	0	0	0.698185	0	2.65089	0	0	0
KDELR2	MDM4	KDELR2	MDM4	1.19	0.0001	0.0002	0	0	0	0	0	0	0	0	0	1.0835	1	-4.60517	1	0	0
KDELR2	MET	KDELR2	MET	1.23	0.0001	0.0002	1	0	0	0	0	0	0	0	0	0.427616	1	-4.60517	0	1	0
KDELR2	MYC	KDELR2	MYC	1.56	0.0001	0.0002	1	1	1	0	0	0	0	0	0	0.528844	0	1.26224	0	0	0
KDELR2	NF1	KDELR2	NF1	1.16	0.0001	0.0002	0	0	0	0	0	0	0	0	0	0.289429	1	-4.60517	1	0	0
KDELR2	NF2	KDELR2	NF2	1.61	0.0001	0.0002	1	1	1	0	0	0	0	0	1	-4.60517	1	-4.60517	0	0	0
KDELR2	PDGFRA	KDELR2	PDGFRA	2.34	0.0001	0.0002	1	1	1	1	0	0	0	0	0	1.39624	0	1.12442	1	0	0
KDELR2	PIK3R1	KDELR2	PIK3R1	1	0.5212	0.2331	0	0	0	0	0	0	0	0	0	0.655407	1	-4.60517	0	1	0
KDELR2	PTEN	KDELR2	PTEN	1.02	0.355	0.1681	0	0	0	0	0	0	0	0	1	-4.60517	1	-4.60517	0	0	0
KDELR2	RAF1	KDELR2	RAF1	1.19	0.0044	0.005	0	0	0	0	0	0	0	0	0	NA	1	-4.60517	1	1	0
KDELR2	RB1	KDELR2	RB1	1.08	0.0138	0.0126	0	0	0	0	0	0	0	0	0	0.760356	0	1.06087	0	0	0
KDELR2	RELA	KDELR2	P65	1.1	0.0001	0.0002	0	0	0	0	0	0	0	0	0	NA	1	-4.60517	0	0	0
KDELR2	SMAD2	KDELR2	SMAD2	1.07	0.0043	0.0049	0	0	0	0	0	0	0	0	1	-4.60517	1	-4.60517	0	0	0
KDELR2	SOX3	KDELR2	SOX3	1.13	0.0002	0.0004	0	0	0	0	0	0	0	0	1	-4.60517	1	-4.60517	0	0	0
KDELR2	STK11	KDELR2	STK11	1.67	0.0002	0.0004	1	1	1	0	0	0	0	0	1	-0.247836	1	-4.60517	0	1	0
KDELR2	STK3	KDELR2	MST2	1.05	0.0037	0.0043	0	0	0	0	0	0	0	0	0	0.545227	1	-4.60517	0	0	0
KDELR2	STK4	KDELR2	MST1	1.07	0.2379	0.1205	0	0	0	0	0	0	0	0	0	1.85535	1	-4.60517	0	0	0
KDELR2	TCF3	KDELR2	TCF3	1.07	0.0068	0.0071	0	0	0	0	0	0	0	0	0	1.78246	1	-4.60517	0	0	0
KDELR2	TEAD2	KDELR2	TEAD2	1.08	0.001	0.0014	0	0	0	0	0	0	0	0	0	NA	1	-4.60517	0	0	0
KDELR2	TERT	KDELR2	TERT	1.18	0.0074	0.0076	0	0	0	0	0	0	0	0	1	-0.08977	0	2.79321	0	0	0
KDELR2	TNFRSF1A	KDELR2	TNFRSF1A	1.11	0.0067	0.007	0	0	0	0	0	0	0	0	1	-4.60517	0	1.69867	0	0	0
KDELR2	TP53	KDELR2	TP53	1.17	0.0001	0.0002	0	0	0	0	0	0	0	0	0	0.701446	1	-0.245122	0	1	0
KDELR2	TSC1	KDELR2	TSC1	1.15	0.0016	0.0021	0	0	0	0	0	0	0	0	0	1.78246	1	-4.60517	1	0	0
KDELR2	YWHAZ	KDELR2	14-3-3ZETA	1.02	0.034	0.0258	0	0	0	0	0	0	0	0	0	0.189242	1	-4.60517	0	1	0
KEAP1	AKT1	KEAP1	AKT1	0.99	0.2431	0.1226	0	0	0	0	0	0	0	0	1	-0.172141	1	-4.60517	0	1	0
KEAP1	CCNE1	KEAP1	CCNE1	1.05	0.0953	0.0582	0	0	0	0	0	0	0	0	1	-1.08705	0	0.990399	0	1	0
KEAP1	CDKN2B	KEAP1	CDKN2B	1.08	0.0032	0.0038	0	0	0	0	0	0	0	0	0	0.472604	1	-0.400109	1	1	0
KEAP1	EPHA2	KEAP1	EPHA2	1.09	0.0004	0.0007	0	0	0	0	0	0	0	0	0	0.544537	0	1.84583	0	1	0
KEAP1	FGFR4	KEAP1	FGFR4	1.04	0.0549	0.0379	0	0	0	0	0	0	0	0	1	-0.658858	0	2.25379	0	1	0
KEAP1	KEAP1	KEAP1	KEAP1	2.48	0.0001	0.0002	1	1	1	1	0	1	0	0	0	2.30259	0	2.30259	NA	1	3	BACK/BTB:BTB/BTB:Kelch_1/Kelch_1
KEAP1	MAP2K3	KEAP1	MKK3	1.08	0.1058	0.0631	0	0	0	0	0	0	0	0	0	0.196953	0	0.904862	0	1	0
KRAS	ABCB5	K-RAS	ABCB5	1.03	0.1625	0.0894	0	0	0	0	0	0	0	0	1	-0.174416	1	-0.195745	1	1	0
KRAS	AKT1	K-RAS	AKT1	1.06	0.1062	0.0632	0	0	0	0	0	0	0	0	0	0.607286	0	0.798508	1	1	2	PH/Ras:Pkinase/Ras
KRAS	AKT1S1	K-RAS	PRAS40	1.02	0.0983	0.0594	0	0	0	0	0	0	0	0	0	NA	1	-4.60517	0	1	0
KRAS	ARAF	K-RAS	ARAF	6.57	0.0001	0.0002	1	1	1	1	1	1	1	1	1	-1.04104	0	0.798508	1	0	1	RBD/Ras
KRAS	ARNT	K-RAS	HIF1-B	1.07	0.035	0.0264	0	0	0	0	0	0	0	0	0	0.145585	1	-4.60517	0	1	0
KRAS	AURKA	K-RAS	AURKA	1.03	0.0511	0.0359	0	0	0	0	0	0	0	0	1	-1.06421	0	2.92077	1	1	1	Pkinase/Ras
KRAS	BECN1	K-RAS	BECN1	1.03	0.1811	0.0975	0	0	0	0	0	0	0	0	1	-0.10399	1	-4.60517	1	0	0
KRAS	BRAF	K-RAS	BRAF	6.37	0.0001	0.0002	1	1	1	1	0	0	0	1	1	-0.682676	1	-4.60517	0	1	1	RBD/Ras
KRAS	CBLB	K-RAS	CBLB	1.07	0.0303	0.0236	0	0	0	0	0	0	0	0	1	-1.53225	0	0.266629	1	1	0
KRAS	CBLC	K-RAS	CBLC	1.03	0.1532	0.0854	0	0	0	0	0	0	0	0	0	0.0825712	1	-4.60517	1	0	0
KRAS	CCND2	K-RAS	CCND2	0.97	0.688	0.2984	0	0	0	0	0	0	0	0	0	0.382992	0	3.98279	0	1	0
KRAS	CCNE1	K-RAS	CCNE1	1.02	0.1205	0.0701	0	0	0	0	0	0	0	0	1	-0.646167	0	0.864997	0	1	0
KRAS	CD44	K-RAS	CD44	1.08	0.239	0.121	0	0	0	0	0	0	0	0	0	0.189242	1	-4.60517	0	1	0
KRAS	CDC42	K-RAS	CDC42	1.05	0.0242	0.0198	0	0	0	0	0	0	0	0	1	-0.516328	0	NA	1	1	1	Ras/Ras
KRAS	CDK4	K-RAS	CDK4	1	0.2438	0.1229	0	0	0	0	0	0	0	0	0	0.637577	0	NA	1	1	1	Pkinase/Ras
KRAS	CDK6	K-RAS	CDK6	1	0.4364	0.2003	0	0	0	0	0	0	0	0	1	-1.3916	0	0.674455	1	1	1	Pkinase/Ras
KRAS	CDKN2A	K-RAS	CDKN2A	1.06	0.001	0.0014	0	0	0	0	0	0	0	0	1	-0.242562	0	0.668883	0	1	0
KRAS	CDKN2B	K-RAS	CDKN2B	0.93	0.9357	0.3956	0	0	0	0	0	0	0	0	1	-0.29967	0	0.424883	0	1	0
KRAS	CDKN2C	K-RAS	CDKN2C	1.12	0.0006	0.0009	0	0	0	0	0	0	0	0	1	-1.04104	1	-4.60517	1	1	1	Ank_4/Ras
KRAS	CTNNB1	K-RAS	CTNNB1	1.06	0.0068	0.0071	0	0	0	0	0	0	0	0	1	-4.60517	0	1.51635	0	1	0
KRAS	DACH1	K-RAS	DACH1	1.13	0.0002	0.0004	0	0	0	0	0	0	0	0	1	-1.16679	1	-4.60517	1	1	0
KRAS	E2F1	K-RAS	E2F1	1.01	0.6441	0.2814	0	0	0	0	0	0	0	0	0	0.189242	0	1.7492	0	1	0
KRAS	EPHA2	K-RAS	EPHA2	1.04	0.0373	0.0278	0	0	0	0	0	0	0	0	1	-1.23038	1	-4.60517	0	1	0
KRAS	ERBB2	K-RAS	ERBB2	1.05	0.0216	0.0181	0	0	0	0	0	0	0	0	1	-1.06421	1	-4.60517	0	1	0
KRAS	FGFR4	K-RAS	FGFR4	1.03	0.0164	0.0145	0	0	0	0	0	0	0	0	1	-0.68603	1	-4.60517	1	1	0
KRAS	FOXO1	K-RAS	FOXO1	1.02	0.7091	0.3063	0	0	0	0	0	0	0	0	1	-0.516328	1	-4.60517	1	1	0
KRAS	FZR1	K-RAS	FZR1	1.09	0.0083	0.0084	0	0	0	0	0	0	0	0	0	1.01962	1	-4.60517	1	1	0
KRAS	GLIS1	K-RAS	GLIS1	1.05	0.0268	0.0215	0	0	0	0	0	0	0	0	1	-0.335473	1	-4.60517	NA	0	0
KRAS	GLIS2	K-RAS	GLIS2	1.15	0.029	0.0229	0	0	0	0	0	0	0	0	1	-4.60517	1	-4.60517	1	1	0
KRAS	GRM1	K-RAS	GRM1	1.01	0.1453	0.0817	0	0	0	0	0	0	0	0	0	0.0169783	1	-4.60517	1	1	0
KRAS	HGF	K-RAS	HGF	1.09	0.003	0.0036	0	0	0	0	0	0	0	0	1	-1.5256	0	0.367725	0	1	0
KRAS	HIF1A	K-RAS	HIF1-A	0.99	0.5263	0.2352	0	0	0	0	0	0	0	0	0	NA	1	-4.60517	1	1	0
KRAS	HRAS	K-RAS	H-RAS	1.08	0.0206	0.0174	0	0	0	0	0	0	0	0	0	NA	1	-4.60517	1	1	1	Ras/Ras
KRAS	IGF1R	K-RAS	IGF1R	1.04	0.1327	0.0759	0	0	0	0	0	0	0	0	0	0.0825712	1	-4.60517	1	1	0
KRAS	KAT2A	K-RAS	GCN5	1.13	0.0008	0.0012	0	0	0	0	0	0	0	0	0	NA	1	-4.60517	0	0	0
KRAS	KDELR2	K-RAS	KDELR2	1.07	0.2513	0.126	0	0	0	0	0	0	0	0	0	0.127833	1	-4.60517	1	0	0
KRAS	KEAP1	K-RAS	KEAP1	1.01	0.1511	0.0844	0	0	0	0	0	0	0	0	0	0.277413	1	-0.405465	0	1	0
KRAS	KRAS	K-RAS	K-RAS	1.08	0.0119	0.0113	0	0	0	0	0	0	0	0	0	2.30259	0	2.30259	NA	1	1	Ras/Ras
KRAS	LATS2	K-RAS	LATS2	1.04	0.1464	0.0822	0	0	0	0	0	0	0	0	1	-0.267986	1	-4.60517	0	1	1	Pkinase/Ras
KRAS	MAP2K3	K-RAS	MKK3	1.13	0.0698	0.0461	0	0	0	0	0	0	0	0	0	1.33915	1	-4.60517	0	1	2	Ded_cyto/Ras:Pkinase/Ras
KRAS	MAP2K5	K-RAS	MKK5	1.05	0.0228	0.0189	0	0	0	0	0	0	0	0	1	-4.60517	1	-4.60517	1	1	1	Pkinase/Ras
KRAS	MAP2K6	K-RAS	MKK6	1.08	0.0038	0.0044	0	0	0	0	0	0	0	0	1	-0.106768	0	0.674455	1	1	1	Pkinase/Ras
KRAS	MAP3K5	K-RAS	ASK1	1.13	0.002	0.0026	0	0	0	0	0	0	0	0	0	1.04455	1	-4.60517	0	1	1	Pkinase/Ras
KRAS	MAPK14	K-RAS	P38	0.98	0.6866	0.298	0	0	0	0	0	0	0	0	0	0.625094	1	-4.60517	1	1	1	Pkinase/Ras
KRAS	MDM2	K-RAS	MDM2	1.1	0.3287	0.158	0	0	0	0	0	0	0	0	1	-0.0312525	1	-4.60517	0	1	1	Ras/zf-RanBP
KRAS	MDM4	K-RAS	MDM4	1.1	0.0474	0.0338	0	0	0	0	0	0	0	0	1	-0.0423246	1	-4.60517	0	0	1	Ras/zf-RanBP
KRAS	MET	K-RAS	MET	1.16	0.0982	0.0594	0	0	0	0	0	0	0	0	1	-0.18264	1	-4.60517	0	1	1	Ras/TIG
KRAS	MSH2	K-RAS	MSH2	1.02	0.3015	0.1466	0	0	0	0	0	0	0	0	1	-0.81093	1	-4.60517	1	1	0
KRAS	MYC	K-RAS	MYC	1.11	0.0054	0.0059	0	0	0	0	0	0	0	0	1	-0.0423246	0	1.63118	0	1	0
KRAS	NF1	K-RAS	NF1	1.08	0.0096	0.0094	0	0	0	0	0	0	0	0	1	-1.32819	0	1.43577	0	1	1	Ras/RasGAP
KRAS	NF2	K-RAS	NF2	0.98	0.398	0.1848	0	0	0	0	0	0	0	0	1	-4.60517	0	1.7492	0	1	1	FERM_M/Ras
KRAS	NFIC	K-RAS	NFIC	1.08	0.0227	0.0188	0	0	0	0	0	0	0	0	1	-0.105361	0	1.81011	0	0	0
KRAS	PDGFRA	K-RAS	PDGFRA	1.07	0.032	0.0246	0	0	0	0	0	0	0	0	1	-0.111226	1	-4.60517	0	1	0
KRAS	PIK3R1	K-RAS	PIK3R1	1.05	0.2391	0.121	0	0	0	0	0	0	0	0	1	-1.6572	1	-4.60517	0	1	1	Ras/RhoGAP
KRAS	PTEN	K-RAS	PTEN	0.91	0.9775	0.4129	0	0	0	0	0	0	0	0	1	-4.60517	1	-4.60517	0	1	0
KRAS	RAF1	K-RAS	RAF1	3.73	0.0001	0.0002	1	1	1	1	1	1	1	1	0	NA	1	-4.60517	1	1	1	RBD/Ras
KRAS	RASSF1	K-RAS	RASSF1	1.06	0.0081	0.0082	0	0	0	0	0	0	0	0	0	NA	0	NA	0	1	1	RA/Ras
KRAS	RB1	K-RAS	RB1	1.01	0.3323	0.1593	0	0	0	0	0	0	0	0	1	-0.198648	1	-0.076961	1	0	0
KRAS	RELA	K-RAS	P65	1.02	0.6204	0.2721	0	0	0	0	0	0	0	0	0	NA	1	-4.60517	0	1	0
KRAS	ROS1	K-RAS	ROS1	0.99	0.7124	0.3076	0	0	0	0	0	0	0	0	0	0.0324353	0	1.33677	0	1	0
KRAS	SFN	K-RAS	14-3-3SIGMA	1.03	0.6181	0.2714	0	0	0	0	0	0	0	0	1	-0.516328	0	2.92077	1	1	0
KRAS	SMAD1	K-RAS	SMAD1	1.08	0.0274	0.0219	0	0	0	0	0	0	0	0	1	-4.60517	1	-4.60517	1	1	0
KRAS	SMAD2	K-RAS	SMAD2	1	0.5898	0.26	0	0	0	0	0	0	0	0	0	1.7196	0	0.674455	1	1	0
KRAS	SOX3	K-RAS	SOX3	1.05	0.2638	0.1312	0	0	0	0	0	0	0	0	0	1.75149	1	-4.60517	0	0	0
KRAS	STK11	K-RAS	STK11	1.06	0.0037	0.0043	0	0	0	0	0	0	0	0	0	0.914255	1	-4.60517	0	1	1	Pkinase/Ras
KRAS	STK3	K-RAS	MST2	1.09	0.0186	0.016	0	0	0	0	0	0	0	0	0	0.0324353	1	-4.60517	0	1	1	Pkinase/Ras
KRAS	STK4	K-RAS	MST1	1.03	0.0304	0.0236	0	0	0	0	0	0	0	0	1	-1.3916	0	1.81011	0	1	1	Pkinase/Ras
KRAS	TCF3	K-RAS	TCF3	1.01	0.0254	0.0206	0	0	0	0	0	0	0	0	1	-0.516328	1	-4.60517	0	1	0
KRAS	TEAD2	K-RAS	TEAD2	1.07	0.2164	0.1118	0	0	0	0	0	0	0	0	0	NA	1	-4.60517	0	0	0
KRAS	TERT	K-RAS	TERT	1.06	0.0787	0.0503	0	0	0	0	0	0	0	0	1	-0.364831	1	-0.630046	0	0	0
KRAS	TNFRSF1A	K-RAS	TNFRSF1A	1.02	0.1316	0.0754	0	0	0	0	0	0	0	0	1	-0.524812	0	3.88978	0	1	0
KRAS	TP53	K-RAS	TP53	0.97	0.8801	0.3734	0	0	0	0	0	0	0	0	1	-0.959517	0	0.897942	0	1	0
KRAS	TSC1	K-RAS	TSC1	0.99	0.7679	0.3297	0	0	0	0	0	0	0	0	0	0.60158	1	-4.60517	1	1	0
KRAS	TTYH2	K-RAS	TTYH2	0.97	0.5912	0.2605	0	0	0	0	0	0	0	0	1	-1.26113	1	-4.60517	NA	1	0
KRAS	WHSC1L1	K-RAS	WHSC1L1	0.98	0.6911	0.2994	0	0	0	0	0	0	0	0	1	-0.345746	1	-1.13011	1	0	0
KRAS	YWHAG	K-RAS	14-3-3GAMMA	1	0.3629	0.1716	0	0	0	0	0	0	0	0	1	-1.04104	0	2.92077	NA	1	0
KRAS	YWHAZ	K-RAS	14-3-3ZETA	0.98	0.4739	0.2154	0	0	0	0	0	0	0	0	0	0.198275	1	-4.60517	0	1	0
LATS2	AKT1	LATS2	AKT1	1.55	0.0001	0.0002	1	1	1	0	0	0	0	0	1	-4.60517	1	-4.60517	1	1	3	PH/Pkinase:Pkinase/Pkinase:Pkinase/Pkinase_C
LATS2	CCNE1	LATS2	CCNE1	1.42	0.0003	0.0005	1	0	0	1	0	0	0	0	1	-4.60517	1	-4.60517	0	1	2	Cyclin_C/Pkinase:Cyclin_N/Pkinase
LATS2	CDKN2B	LATS2	CDKN2B	2.17	0.0001	0.0002	1	1	1	1	0	0	0	0	1	-0.753111	0	0.825499	0	1	1	Ank_5/Pkinase
LATS2	EPHA2	LATS2	EPHA2	1.67	0.0001	0.0002	1	1	1	1	0	0	0	0	1	-4.60517	0	4.05468	0	0	3	Pkinase/fn3:Pkinase/Pkinase_Tyr:Pkinase/SAM_1
LATS2	FGFR4	LATS2	FGFR4	2.07	0.0001	0.0002	1	1	1	0	0	0	0	0	0	1.07992	1	-4.60517	1	1	2	I-set/Pkinase:Pkinase/Pkinase_Tyr
LATS2	KEAP1	LATS2	KEAP1	1.17	0.0066	0.0069	0	0	0	0	0	0	0	0	0	0.0578196	0	3.03145	1	1	0
LATS2	LATS2	LATS2	LATS2	2.52	0.0001	0.0002	1	1	1	1	0	1	0	0	0	2.30259	0	2.30259	NA	1	3	Pkinase/Pkinase:Pkinase/Pkinase_C:UBA/UBA
LATS2	MAP2K3	LATS2	MKK3	1.48	0.0198	0.0169	1	0	0	0	0	0	0	0	0	1.07992	0	2.90872	1	1	2	Pkinase/Pkinase:Pkinase/Pkinase_C
MAP2K3	AKT1	MKK3	AKT1	1.69	0.0001	0.0002	1	1	1	0	0	0	0	0	1	-4.60517	0	0.686878	0	1	3	PH/Pkinase:Pkinase/Pkinase:Pkinase/Pkinase_C
MAP2K3	ARNT	MKK3	HIF1-B	1.71	0.0002	0.0004	1	1	1	1	0	0	0	0	0	0.351255	0	1.14788	0	1	0
MAP2K3	AURKA	MKK3	AURKA	1.66	0.0011	0.0015	1	1	1	1	0	0	0	0	1	-4.60517	1	-4.60517	0	1	1	Pkinase/Pkinase
MAP2K3	CCND2	MKK3	CCND2	1.72	0.0008	0.0012	1	1	1	0	0	0	0	0	0	1.20241	1	-4.60517	0	1	2	Cyclin_C/Pkinase:Cyclin_N/Pkinase
MAP2K3	CD44	MKK3	CD44	1.26	0.0027	0.0033	1	0	0	0	0	0	0	0	1	-4.60517	0	1.78557	0	1	0
MAP2K3	CDC42	MKK3	CDC42	1.28	0.0177	0.0154	1	0	0	0	0	0	0	0	1	-4.60517	0	NA	0	1	2	Ded_cyto/Ras:Pkinase/Ras
MAP2K3	CDK4	MKK3	CDK4	2.26	0.0001	0.0002	1	1	1	1	0	0	0	0	0	0.540384	0	NA	0	1	1	Pkinase/Pkinase
MAP2K3	CDK6	MKK3	CDK6	2.06	0.0001	0.0002	1	1	1	1	0	0	0	0	1	-4.60517	1	-4.60517	1	1	1	Pkinase/Pkinase
MAP2K3	CDKN2A	MKK3	CDKN2A	1.16	0.0074	0.0076	0	0	0	0	0	0	0	0	1	-0.074108	0	0.836827	0	1	1	Ank_5/Pkinase
MAP2K3	CDKN2B	MKK3	CDKN2B	1.83	0.0318	0.0244	1	0	0	0	0	0	0	0	0	0.226622	1	-0.187141	0	1	1	Ank_5/Pkinase
MAP2K3	CDKN2C	MKK3	CDKN2C	1.26	0.0142	0.0129	1	0	0	0	0	0	0	0	1	-4.60517	1	-4.60517	1	1	2	Ank_4/Pkinase:Ank_5/Pkinase
MAP2K3	E2F1	MKK3	E2F1	1.03	0.2366	0.12	0	0	0	0	0	0	0	0	0	1.91416	1	-4.60517	1	1	0
MAP2K3	ERBB2	MKK3	ERBB2	1.44	0.0001	0.0002	1	0	0	0	0	0	0	0	1	-4.60517	0	1.78557	0	1	1	Pkinase/Pkinase_Tyr
MAP2K3	FOXO1	MKK3	FOXO1	1.11	0.0227	0.0188	0	0	0	0	0	0	0	0	0	2.20644	1	-4.60517	1	1	0
MAP2K3	HIF1A	MKK3	HIF1-A	1.23	0.0027	0.0033	1	0	0	0	0	0	0	0	0	NA	1	-4.60517	1	1	0
MAP2K3	HRAS	MKK3	H-RAS	1.21	0.0581	0.0396	0	0	0	0	0	0	0	0	0	NA	0	1.97408	0	1	2	Ded_cyto/Ras:Pkinase/Ras
MAP2K3	IGF1R	MKK3	IGF1R	1.11	0.0578	0.0395	0	0	0	0	0	0	0	0	1	-4.60517	0	0.686878	1	1	2	Pkinase/fn3:Pkinase/Pkinase_Tyr
MAP2K3	KAT2A	MKK3	GCN5	1.22	0.0014	0.0019	1	0	0	0	0	0	0	0	0	NA	0	1.69867	1	1	0
MAP2K3	MAP2K3	MKK3	MKK3	1.39	0.0002	0.0004	1	0	1	1	0	1	0	0	0	2.30259	0	2.30259	NA	1	1	Pkinase/Pkinase
MAP2K3	MAP3K5	MKK3	ASK1	1.48	0.0007	0.001	1	0	1	0	1	1	1	1	0	2.02909	0	1.40487	0	1	1	Pkinase/Pkinase
MAP2K3	MDM2	MKK3	MDM2	1.1	0.0829	0.0523	0	0	0	0	0	0	0	0	1	-4.60517	0	1.40487	1	1	0
MAP2K3	MDM4	MKK3	MDM4	1.21	0.0999	0.0602	0	0	0	0	0	0	0	0	0	0.122821	1	-4.60517	0	1	0
MAP2K3	MET	MKK3	MET	1.27	0.0161	0.0142	1	0	0	0	0	0	0	0	0	0.0257084	1	-4.60517	0	0	1	Pkinase/Pkinase_Tyr
MAP2K3	YWHAZ	MKK3	14-3-3ZETA	1.04	0.0387	0.0287	0	0	0	0	0	0	0	0	0	0.61422	1	-4.60517	0	1	0
MAP2K5	ABCB5	MKK5	ABCB5	1.18	0.003	0.0036	0	0	0	0	0	0	0	0	0	1.18886	1	-4.60517	1	0	0
MAP2K5	AKT1	MKK5	AKT1	1.57	0.0001	0.0002	1	1	1	1	0	0	0	0	1	-4.60517	1	-4.60517	1	1	4	PB1/Pkinase:PH/Pkinase:Pkinase/Pkinase:Pkinase/Pkinase_C
MAP2K5	AKT1S1	MKK5	PRAS40	1.1	0.0002	0.0004	0	0	0	0	0	0	0	0	0	NA	1	-4.60517	0	1	0
MAP2K5	ARNT	MKK5	HIF1-B	1.36	0.0001	0.0002	1	0	0	1	0	0	0	0	1	-4.60517	1	-4.60517	0	1	0
MAP2K5	AURKA	MKK5	AURKA	1.07	0.0096	0.0094	0	0	0	0	0	0	0	0	1	-4.60517	1	-4.60517	1	1	2	PB1/Pkinase:Pkinase/Pkinase
MAP2K5	BECN1	MKK5	BECN1	1.27	0.0001	0.0002	1	0	0	0	0	0	0	0	1	-4.60517	1	-4.60517	0	0	0
MAP2K5	CBLB	MKK5	CBLB	0.96	0.8809	0.3736	0	0	0	0	0	0	0	0	0	2.61648	1	-4.60517	0	1	0
MAP2K5	CBLC	MKK5	CBLC	1.07	0.0046	0.0052	0	0	0	0	0	0	0	0	0	2.75457	1	-4.60517	1	1	0
MAP2K5	CCND2	MKK5	CCND2	2.11	0.0001	0.0002	1	1	1	0	0	0	0	0	1	-4.60517	1	-4.60517	0	1	2	Cyclin_C/Pkinase:Cyclin_N/Pkinase
MAP2K5	CCNE1	MKK5	CCNE1	1.1	0.002	0.0026	0	0	0	0	0	0	0	0	0	2.19258	1	-4.60517	0	1	2	Cyclin_C/Pkinase:Cyclin_N/Pkinase
MAP2K5	CD44	MKK5	CD44	1.66	0.0001	0.0002	1	1	1	0	0	0	0	0	1	-4.60517	1	-4.60517	0	0	0
MAP2K5	CDC42	MKK5	CDC42	1.03	0.0774	0.0497	0	0	0	0	0	0	0	0	0	3.61989	0	NA	0	1	1	Pkinase/Ras
MAP2K5	CDK4	MKK5	CDK4	2.35	0.0001	0.0002	1	1	1	1	0	0	0	0	1	-4.60517	0	NA	0	1	2	PB1/Pkinase:Pkinase/Pkinase
MAP2K5	CDK6	MKK5	CDK6	1.69	0.0001	0.0002	1	1	1	1	0	0	0	0	0	2.75457	1	-4.60517	0	1	2	PB1/Pkinase:Pkinase/Pkinase
MAP2K5	CDKN2A	MKK5	CDKN2A	1.58	0.0001	0.0002	1	1	1	0	0	0	0	0	0	1.90669	0	0.934309	1	1	1	Ank_5/Pkinase
MAP2K5	CDKN2B	MKK5	CDKN2B	2.89	0.0001	0.0002	1	1	1	1	0	0	0	0	0	0.789539	0	1.52688	0	1	1	Ank_5/Pkinase
MAP2K5	CDKN2C	MKK5	CDKN2C	1.37	0.0001	0.0002	1	0	0	0	0	0	0	0	1	-4.60517	1	-4.60517	0	1	2	Ank_4/Pkinase:Ank_5/Pkinase
MAP2K5	CTNNB1	MKK5	CTNNB1	1.01	0.6612	0.2881	0	0	0	0	0	0	0	0	1	-4.60517	1	-4.60517	0	1	0
MAP2K5	DACH1	MKK5	DACH1	0.99	0.549	0.2442	0	0	0	0	0	0	0	0	1	-4.60517	1	-4.60517	0	1	0
MAP2K5	E2F1	MKK5	E2F1	0.99	0.5133	0.2302	0	0	0	0	0	0	0	0	1	-4.60517	1	-4.60517	0	1	0
MAP2K5	EPHA2	MKK5	EPHA2	2.07	0.0001	0.0002	1	1	1	1	0	0	0	0	0	2.91326	1	-4.60517	0	1	3	Pkinase/fn3:Pkinase/Pkinase_Tyr:Pkinase/SAM_1
MAP2K5	ERBB2	MKK5	ERBB2	1.53	0.0001	0.0002	1	1	1	1	0	0	0	0	1	-4.60517	1	-4.60517	1	1	1	Pkinase/Pkinase_Tyr
MAP2K5	FGFR4	MKK5	FGFR4	2.37	0.0001	0.0002	1	1	1	1	0	0	0	0	1	-4.60517	1	-4.60517	1	0	2	I-set/Pkinase:Pkinase/Pkinase_Tyr
MAP2K5	FOXO1	MKK5	FOXO1	1.11	0.0267	0.0214	0	0	0	0	0	0	0	0	1	-4.60517	1	-4.60517	1	1	0
MAP2K5	FZR1	MKK5	FZR1	1.21	0.0001	0.0002	1	0	0	0	0	0	0	0	1	-4.60517	1	-4.60517	0	1	0
MAP2K5	GLIS1	MKK5	GLIS1	1.08	0.0229	0.0189	0	0	0	0	0	0	0	0	1	-4.60517	1	-4.60517	NA	1	0
MAP2K5	GLIS2	MKK5	GLIS2	1.95	0.0001	0.0002	1	1	1	0	0	0	0	0	1	-4.60517	1	-4.60517	0	1	0
MAP2K5	GRM1	MKK5	GRM1	1.57	0.0001	0.0002	1	1	1	0	0	0	0	0	1	-4.60517	1	-4.60517	1	1	0
MAP2K5	HGF	MKK5	HGF	1.51	0.0017	0.0022	1	1	1	0	0	0	0	0	0	1.442	1	-4.60517	1	0	0
MAP2K5	HIF1A	MKK5	HIF1-A	1.22	0.0001	0.0002	1	0	0	0	0	0	0	0	0	NA	1	-4.60517	0	1	0
MAP2K5	HRAS	MKK5	H-RAS	1.08	0.0035	0.0041	0	0	0	0	0	0	0	0	0	NA	1	-4.60517	0	1	1	Pkinase/Ras
MAP2K5	IGF1R	MKK5	IGF1R	1.06	0.0654	0.0436	0	0	0	0	0	0	0	0	0	2.75457	0	2.34541	0	0	2	Pkinase/fn3:Pkinase/Pkinase_Tyr
MAP2K5	KAT2A	MKK5	GCN5	1.12	0.0008	0.0012	0	0	0	0	0	0	0	0	0	NA	1	-4.60517	0	0	0
MAP2K5	KDELR2	MKK5	KDELR2	1.18	0.0001	0.0002	0	0	0	0	0	0	0	0	1	-4.60517	1	-4.60517	0	0	0
MAP2K5	KEAP1	MKK5	KEAP1	1.09	0.0027	0.0033	0	0	0	0	0	0	0	0	1	-4.60517	1	-4.60517	0	1	0
MAP2K5	LATS2	MKK5	LATS2	2.11	0.0001	0.0002	1	1	1	0	0	0	0	0	1	-4.60517	1	-4.60517	1	1	3	PB1/Pkinase:Pkinase/Pkinase:Pkinase/Pkinase_C
MAP2K5	MAP2K3	MKK5	MKK3	1.99	0.0001	0.0002	1	1	1	0	0	0	0	0	1	-4.60517	1	-4.60517	0	1	2	PB1/Pkinase:Pkinase/Pkinase
MAP2K5	MAP2K5	MKK5	MKK5	1.6	0.0001	0.0002	1	1	1	1	0	1	0	0	0	2.30259	0	2.30259	NA	1	3	PB1/PB1:PB1/Pkinase:Pkinase/Pkinase
MAP2K5	MAP3K5	MKK5	ASK1	1.09	0.0011	0.0015	0	0	0	0	0	0	0	0	1	-4.60517	1	-4.60517	0	1	2	PB1/Pkinase:Pkinase/Pkinase
MAP2K5	MAPK14	MKK5	P38	1.1	0.0003	0.0005	0	0	0	0	0	0	0	0	1	-4.60517	1	-4.60517	0	1	2	PB1/Pkinase:Pkinase/Pkinase
MAP2K5	MDM2	MKK5	MDM2	1.02	0.0329	0.0251	0	0	0	0	0	0	0	0	0	1.69995	1	-4.60517	0	1	0
MAP2K5	MDM4	MKK5	MDM4	1.4	0.0001	0.0002	1	0	0	0	0	0	0	0	0	1.53882	1	-4.60517	0	1	0
MAP2K5	MET	MKK5	MET	1.56	0.0001	0.0002	1	1	1	0	0	0	0	0	1	-4.60517	1	-4.60517	0	0	1	Pkinase/Pkinase_Tyr
MAP2K5	MYC	MKK5	MYC	1.6	0.0001	0.0002	1	1	1	0	0	0	0	0	0	1.53882	1	-4.60517	0	1	0
MAP2K5	NF1	MKK5	NF1	1.16	0.0047	0.0053	0	0	0	0	0	0	0	0	1	-4.60517	1	-4.60517	1	1	0
MAP2K5	NF2	MKK5	NF2	3.26	0.0001	0.0002	1	1	1	0	0	0	0	0	1	-4.60517	1	-4.60517	0	1	0
MAP2K5	PDGFRA	MKK5	PDGFRA	1.53	0.0001	0.0002	1	1	1	0	0	0	0	0	1	-4.60517	1	-4.60517	0	1	2	I-set/Pkinase:Pkinase/Pkinase_Tyr
MAP2K5	PIK3R1	MKK5	PIK3R1	1.16	0.0174	0.0152	0	0	0	0	0	0	0	0	0	2.49412	1	-4.60517	0	1	0
MAP2K5	PTEN	MKK5	PTEN	1.16	0.0094	0.0093	0	0	0	0	0	0	0	0	1	-4.60517	0	0.842679	1	1	0
MAP2K5	RAF1	MKK5	RAF1	1.51	0.0001	0.0002	1	1	1	1	0	0	0	0	0	NA	1	-4.60517	0	1	2	C1_1/Pkinase:Pkinase/Pkinase_Tyr
MAP2K5	RB1	MKK5	RB1	1	0.5951	0.2621	0	0	0	0	0	0	0	0	1	-4.60517	1	-4.60517	1	1	0
MAP2K5	RELA	MKK5	P65	1.18	0.0014	0.0019	0	0	0	0	0	0	0	0	0	NA	1	-4.60517	0	1	0
MAP2K5	SMAD2	MKK5	SMAD2	1.07	0.0002	0.0004	0	0	0	0	0	0	0	0	1	-4.60517	0	2.22162	0	1	0
MAP2K5	SOX3	MKK5	SOX3	1.16	0.0004	0.0007	0	0	0	0	0	0	0	0	1	-4.60517	1	-4.60517	0	0	0
MAP2K5	STK11	MKK5	STK11	1.74	0.0001	0.0002	1	1	1	1	0	0	0	0	1	-4.60517	1	-4.60517	1	1	2	PB1/Pkinase:Pkinase/Pkinase
MAP2K5	STK3	MKK5	MST2	1.02	0.0965	0.0588	0	0	0	0	0	0	0	0	1	-4.60517	1	-4.60517	0	1	3	Mst1_SARAH/Pkinase:PB1/Pkinase:Pkinase/Pkinase
MAP2K5	STK4	MKK5	MST1	1.05	0.0052	0.0057	0	0	0	0	0	0	0	0	0	2.75457	1	-4.60517	0	1	3	Mst1_SARAH/Pkinase:PB1/Pkinase:Pkinase/Pkinase
MAP2K5	TCF3	MKK5	TCF3	1.11	0.0084	0.0085	0	0	0	0	0	0	0	0	1	-4.60517	1	-4.60517	1	1	0
MAP2K5	TEAD2	MKK5	TEAD2	1.64	0.0001	0.0002	1	1	1	0	0	0	0	0	0	NA	1	-4.60517	1	1	0
MAP2K5	TERT	MKK5	TERT	1.26	0.0001	0.0002	1	0	0	0	0	0	0	0	1	-4.60517	1	-4.60517	1	0	0
MAP2K5	TNFRSF1A	MKK5	TNFRSF1A	1.1	0.0289	0.0228	0	0	0	0	0	0	0	0	1	-4.60517	1	-4.60517	1	0	0
MAP2K5	TP53	MKK5	TP53	1.41	0.0001	0.0002	1	0	0	0	0	0	0	0	0	0.896488	1	-0.657808	0	1	0
MAP2K5	TSC1	MKK5	TSC1	1.2	0.0005	0.0008	1	0	0	0	0	0	0	0	1	-4.60517	1	-4.60517	0	1	0
MAP2K5	YWHAZ	MKK5	14-3-3ZETA	1.02	0.0846	0.0532	0	0	0	0	0	1	1	1	1	-4.60517	1	-4.60517	0	1	0
MAP2K6	ABCB5	MKK6	ABCB5	1.04	0.0351	0.0264	0	0	0	0	0	0	0	0	1	-4.60517	0	0.673213	1	0	0
MAP2K6	AKT1	MKK6	AKT1	1.41	0.0001	0.0002	1	0	0	0	0	0	0	0	1	-4.60517	1	-4.60517	0	1	3	PH/Pkinase:Pkinase/Pkinase:Pkinase/Pkinase_C
MAP2K6	AKT1S1	MKK6	PRAS40	1.11	0.0002	0.0004	0	0	0	0	0	0	0	0	0	NA	0	3.7317	1	1	0
MAP2K6	ARNT	MKK6	HIF1-B	1.12	0.0041	0.0047	0	0	0	0	0	0	0	0	0	2.43308	0	1.91271	0	1	0
MAP2K6	AURKA	MKK6	AURKA	1.15	0.0005	0.0008	0	0	0	0	0	0	0	0	1	-4.60517	1	-4.60517	1	1	1	Pkinase/Pkinase
MAP2K6	BECN1	MKK6	BECN1	1.2	0.0001	0.0002	1	0	0	0	0	0	0	0	0	2.61648	0	1.51635	1	0	0
MAP2K6	CBLB	MKK6	CBLB	1.06	0.1861	0.0994	0	0	0	0	0	0	0	0	1	-4.60517	0	0.266629	1	1	0
MAP2K6	CBLC	MKK6	CBLC	1.16	0.0001	0.0002	0	0	0	0	0	0	0	0	1	-4.60517	0	2.32728	0	0	0
MAP2K6	CCND2	MKK6	CCND2	1.21	0.0001	0.0002	1	0	0	0	0	0	0	0	1	-4.60517	0	0.281251	0	1	2	Cyclin_C/Pkinase:Cyclin_N/Pkinase
MAP2K6	CCNE1	MKK6	CCNE1	1.07	0.0003	0.0005	0	0	0	0	0	0	0	0	0	1.69645	0	1.47509	0	1	2	Cyclin_C/Pkinase:Cyclin_N/Pkinase
MAP2K6	CD44	MKK6	CD44	1.02	0.2515	0.126	0	0	0	0	0	0	0	0	0	1.91416	0	0.93827	0	1	0
MAP2K6	CDC42	MKK6	CDC42	1.17	0.0001	0.0002	0	0	0	0	0	0	0	0	1	-4.60517	0	NA	1	1	1	Pkinase/Ras
MAP2K6	CDK4	MKK6	CDK4	1.16	0.0001	0.0002	0	0	0	0	0	0	0	0	1	-4.60517	0	NA	1	1	1	Pkinase/Pkinase
MAP2K6	CDK6	MKK6	CDK6	1.17	0.0001	0.0002	0	0	0	0	0	0	0	0	0	1.34062	1	-4.60517	1	1	1	Pkinase/Pkinase
MAP2K6	CDKN2A	MKK6	CDKN2A	1.11	0.001	0.0014	0	0	0	0	0	0	0	0	0	0.510826	0	0.668883	0	1	1	Ank_5/Pkinase
MAP2K6	CDKN2B	MKK6	CDKN2B	1.2	0.0001	0.0002	1	0	0	0	0	0	0	0	0	0.81647	0	0.858662	0	1	1	Ank_5/Pkinase
MAP2K6	CDKN2C	MKK6	CDKN2C	1.13	0.0001	0.0002	0	0	0	0	0	0	0	0	0	1.6864	1	-4.60517	1	1	2	Ank_4/Pkinase:Ank_5/Pkinase
MAP2K6	CTNNB1	MKK6	CTNNB1	1	0.5184	0.2321	0	0	0	0	0	0	0	0	0	2.02909	1	-4.60517	0	1	0
MAP2K6	DACH1	MKK6	DACH1	1.11	0.0012	0.0016	0	0	0	0	0	0	0	0	0	0.777986	0	0.798508	1	1	0
MAP2K6	E2F1	MKK6	E2F1	1.04	0.0533	0.037	0	0	0	0	0	0	0	0	1	-4.60517	0	0.798508	0	1	0
MAP2K6	EPHA2	MKK6	EPHA2	1.29	0.0001	0.0002	1	0	0	0	0	0	0	0	0	1.49944	1	-4.60517	0	0	3	Pkinase/fn3:Pkinase/Pkinase_Tyr:Pkinase/SAM_1
MAP2K6	ERBB2	MKK6	ERBB2	1.09	0.0037	0.0043	0	0	0	0	0	0	0	0	1	-4.60517	0	0.93827	0	1	1	Pkinase/Pkinase_Tyr
MAP2K6	FGFR4	MKK6	FGFR4	1.34	0.0001	0.0002	1	0	0	0	0	0	0	0	1	-4.60517	0	2.09802	0	1	2	I-set/Pkinase:Pkinase/Pkinase_Tyr
MAP2K6	FOXO1	MKK6	FOXO1	1.03	0.0023	0.0029	0	0	0	0	0	0	0	0	1	-4.60517	1	-4.60517	1	1	0
MAP2K6	FZR1	MKK6	FZR1	1.11	0.0053	0.0058	0	0	0	0	0	0	0	0	0	1.91416	0	2.92077	1	1	0
MAP2K6	GLIS1	MKK6	GLIS1	1.1	0.0189	0.0162	0	0	0	0	0	0	0	0	0	1.49944	0	1.81011	NA	0	0
MAP2K6	GLIS2	MKK6	GLIS2	1.23	0.0005	0.0008	1	0	0	0	0	0	0	0	0	2.61648	1	-4.60517	1	1	0
MAP2K6	GRM1	MKK6	GRM1	1.08	0.0091	0.0091	0	0	0	0	0	0	0	0	0	0.90001	0	0.461126	0	1	0
MAP2K6	HGF	MKK6	HGF	2.14	0.0436	0.0317	1	0	0	0	0	0	0	0	0	0.90001	1	-4.60517	0	0	0
MAP2K6	HIF1A	MKK6	HIF1-A	1.08	0.0223	0.0186	0	0	0	0	0	0	0	0	0	NA	1	-4.60517	1	1	0
MAP2K6	HRAS	MKK6	H-RAS	1.2	0.0001	0.0002	1	0	0	0	0	0	0	0	0	NA	0	1.09861	1	1	1	Pkinase/Ras
MAP2K6	IGF1R	MKK6	IGF1R	1.04	0.162	0.0893	0	0	0	0	0	0	0	0	1	-4.60517	0	0.798508	1	0	2	Pkinase/fn3:Pkinase/Pkinase_Tyr
MAP2K6	KAT2A	MKK6	GCN5	1.03	0.0329	0.0251	0	0	0	0	0	0	0	0	0	NA	0	1.81011	1	1	0
MAP2K6	KDELR2	MKK6	KDELR2	1.1	0.0155	0.0138	0	0	0	0	0	0	0	0	1	-4.60517	1	-4.60517	0	0	0
MAP2K6	KEAP1	MKK6	KEAP1	1.08	0.001	0.0014	0	0	0	0	0	0	0	0	0	1.28647	0	0.454945	0	1	0
MAP2K6	LATS2	MKK6	LATS2	1.18	0.0003	0.0005	0	0	0	0	0	0	0	0	1	-4.60517	1	-4.60517	0	1	2	Pkinase/Pkinase:Pkinase/Pkinase_C
MAP2K6	MAP2K3	MKK6	MKK3	1.59	0.0001	0.0002	1	1	1	1	1	1	1	0	0	1.20241	0	0.562785	1	1	1	Pkinase/Pkinase
MAP2K6	MAP2K5	MKK6	MKK5	1.66	0.0001	0.0002	1	1	1	0	0	0	0	0	1	-4.60517	1	-4.60517	0	1	2	PB1/Pkinase:Pkinase/Pkinase
MAP2K6	MAP2K6	MKK6	MKK6	2.11	0.0001	0.0002	1	1	1	1	0	0	0	0	0	2.30259	0	2.30259	NA	1	1	Pkinase/Pkinase
MAP2K6	MAP3K5	MKK6	ASK1	1.14	0.0006	0.0009	0	0	0	0	1	1	0	1	0	1.07992	1	-4.60517	0	1	1	Pkinase/Pkinase
MAP2K6	MAPK14	MKK6	P38	1.55	0.0001	0.0002	1	1	1	1	1	1	1	1	1	-4.60517	1	-4.60517	1	1	1	Pkinase/Pkinase
MAP2K6	MDM2	MKK6	MDM2	1.07	0.0988	0.0597	0	0	0	0	0	0	0	0	1	-4.60517	0	2.62104	0	1	0
MAP2K6	MDM4	MKK6	MDM4	1.12	0.0012	0.0016	0	0	0	0	0	0	0	0	0	1.00103	1	-4.60517	0	1	0
MAP2K6	MET	MKK6	MET	1.07	0.0003	0.0005	0	0	0	0	0	0	0	0	0	0.0257084	0	1.09861	0	0	1	Pkinase/Pkinase_Tyr
MAP2K6	MYC	MKK6	MYC	1.13	0.0002	0.0004	0	0	0	0	0	0	0	0	1	-4.60517	0	0.125163	1	1	0
MAP2K6	NF1	MKK6	NF1	1.08	0.0373	0.0278	0	0	0	0	0	0	0	0	0	0.76214	0	0.357674	0	1	0
MAP2K6	NF2	MKK6	NF2	1.14	0.0001	0.0002	0	0	0	0	0	0	0	0	1	-4.60517	0	1.7492	0	1	0
MAP2K6	PDGFRA	MKK6	PDGFRA	1.04	0.0111	0.0106	0	0	0	0	0	0	0	0	0	0.405465	1	-0.0131581	0	1	2	I-set/Pkinase:Pkinase/Pkinase_Tyr
MAP2K6	PIK3R1	MKK6	PIK3R1	1.05	0.005	0.0056	0	0	0	0	0	0	0	0	0	1.07992	1	-4.60517	1	1	0
MAP2K6	PTEN	MKK6	PTEN	1.04	0.0091	0.0091	0	0	0	0	0	1	0	1	1	-4.60517	0	0.71988	0	1	0
MAP2K6	RAF1	MKK6	RAF1	1.23	0.0001	0.0002	1	0	0	0	0	0	0	0	0	NA	0	2.92077	1	1	2	C1_1/Pkinase:Pkinase/Pkinase_Tyr
MAP2K6	RB1	MKK6	RB1	1.02	0.3027	0.147	0	0	0	0	0	0	0	0	1	-4.60517	1	-4.60517	0	1	0
MAP2K6	RELA	MKK6	P65	1.07	0.0009	0.0013	0	0	0	0	1	0	1	0	0	NA	0	2.22162	0	1	0
MAP2K6	SMAD2	MKK6	SMAD2	1.1	0.0012	0.0016	0	0	0	0	0	0	0	0	1	-4.60517	1	-4.60517	1	1	0
MAP2K6	SOX3	MKK6	SOX3	1.05	0.0022	0.0028	0	0	0	0	0	0	0	0	0	1.34062	1	-4.60517	1	1	0
MAP2K6	STK11	MKK6	STK11	1.36	0.0006	0.0009	1	0	0	0	0	0	0	0	1	-4.60517	0	2.32728	1	1	1	Pkinase/Pkinase
MAP2K6	STK3	MKK6	MST2	1.1	0.0161	0.0142	0	0	0	0	0	0	0	0	0	0.969831	1	-4.60517	0	1	2	Mst1_SARAH/Pkinase:Pkinase/Pkinase
MAP2K6	STK4	MKK6	MST1	1.05	0.0209	0.0176	0	0	0	0	0	0	0	0	1	-4.60517	1	-4.60517	0	1	2	Mst1_SARAH/Pkinase:Pkinase/Pkinase
MAP2K6	TCF3	MKK6	TCF3	1.12	0.0001	0.0002	0	0	0	0	0	0	0	0	1	-4.60517	0	2.92077	0	1	0
MAP2K6	TEAD2	MKK6	TEAD2	1.1	0.0001	0.0002	0	0	0	0	0	0	0	0	0	NA	0	2.62104	0	1	0
MAP2K6	TERT	MKK6	TERT	1.09	0.0002	0.0004	0	0	0	0	0	0	0	0	0	0.384074	0	0.223144	0	1	0
MAP2K6	TNFRSF1A	MKK6	TNFRSF1A	1.03	0.2925	0.1431	0	0	0	0	0	0	0	0	1	-4.60517	1	-4.60517	0	0	0
MAP2K6	TP53	MKK6	TP53	1.08	0.0002	0.0004	0	0	0	0	0	0	0	0	0	0.432045	0	0.897942	1	1	0
MAP2K6	TSC1	MKK6	TSC1	1.07	0.0554	0.0382	0	0	0	0	0	0	0	0	1	-4.60517	1	-4.60517	1	1	0
MAP2K6	YWHAZ	MKK6	14-3-3ZETA	1.06	0.0007	0.001	0	0	0	0	0	0	0	0	0	0.61422	1	-4.60517	0	1	0
MAP3K5	AKT1	ASK1	AKT1	1.17	0.0023	0.0029	0	0	0	0	0	1	1	1	0	1.56398	1	-4.60517	0	1	3	PH/Pkinase:Pkinase/Pkinase:Pkinase/Pkinase_C
MAP3K5	CCNE1	ASK1	CCNE1	1.05	0.0116	0.011	0	0	0	0	0	0	0	0	0	0.655407	0	0.830348	1	1	2	Cyclin_C/Pkinase:Cyclin_N/Pkinase
MAP3K5	EPHA2	ASK1	EPHA2	1.17	0.0001	0.0002	0	0	0	0	0	0	0	0	1	-4.60517	1	-4.60517	1	0	3	Pkinase/fn3:Pkinase/Pkinase_Tyr:Pkinase/SAM_1
MAP3K5	FGFR4	ASK1	FGFR4	1.2	0.0001	0.0002	1	0	0	0	0	0	0	0	1	-4.60517	0	1.93994	0	0	2	I-set/Pkinase:Pkinase/Pkinase_Tyr
MAP3K5	KEAP1	ASK1	KEAP1	1.04	0.0917	0.0564	0	0	0	0	0	0	0	0	0	1.09861	1	-4.60517	1	1	0
MAP3K5	LATS2	ASK1	LATS2	1.52	0.0001	0.0002	1	1	1	0	0	0	0	0	1	-4.60517	0	2.65089	0	1	2	Pkinase/Pkinase:Pkinase/Pkinase_C
MAP3K5	MAP3K5	ASK1	ASK1	2.29	0.0011	0.0015	1	1	1	1	0	1	1	0	0	2.30259	0	2.30259	NA	1	1	Pkinase/Pkinase
MAP3K5	SMAD2	ASK1	SMAD2	1.18	0.0001	0.0002	0	0	0	0	0	0	0	0	1	-4.60517	0	2.62104	0	1	0
MAP3K5	STK11	ASK1	STK11	1.23	0.0001	0.0002	1	0	0	0	0	0	0	0	0	1.12947	0	2.12823	0	1	1	Pkinase/Pkinase
MAP3K5	TEAD2	ASK1	TEAD2	1.22	0.0001	0.0002	1	0	0	0	0	0	0	0	0	NA	1	-4.60517	1	0	0
MAP3K5	TERT	ASK1	TERT	1.29	0.0001	0.0002	1	0	0	0	0	0	0	0	1	-0.598656	1	-4.60517	0	0	0
MAP3K5	TSC1	ASK1	TSC1	1.11	0.0001	0.0002	0	0	0	0	0	0	0	0	1	-4.60517	1	-4.60517	0	1	0
MAP3K5	YWHAZ	ASK1	14-3-3ZETA	1.15	0.0128	0.0119	0	0	0	0	1	1	1	1	0	0.491594	1	-4.60517	1	1	0
MAPK14	AKT1	P38	AKT1	1.53	0.0001	0.0002	1	1	1	0	1	1	1	1	1	-4.60517	0	3.04452	1	1	3	PH/Pkinase:Pkinase/Pkinase:Pkinase/Pkinase_C
MAPK14	ARNT	P38	HIF1-B	1.25	0.0033	0.0039	1	0	0	0	0	0	0	0	1	-0.0218588	0	2.61496	0	1	0
MAPK14	AURKA	P38	AURKA	1.18	0.0003	0.0005	0	0	0	0	0	0	0	0	0	0.536928	1	-4.60517	1	1	1	Pkinase/Pkinase
MAPK14	CCND2	P38	CCND2	1.37	0.0018	0.0023	1	0	0	0	0	0	0	0	1	-4.60517	0	2.5288	0	1	2	Cyclin_C/Pkinase:Cyclin_N/Pkinase
MAPK14	CCNE1	P38	CCNE1	1.03	0.1318	0.0755	0	0	0	0	0	0	0	0	1	-4.60517	1	-4.60517	0	1	2	Cyclin_C/Pkinase:Cyclin_N/Pkinase
MAPK14	CD44	P38	CD44	1.12	0.0129	0.012	0	0	0	0	0	0	0	0	0	1.58179	1	-4.60517	0	1	0
MAPK14	CDC42	P38	CDC42	1.06	0.0101	0.0098	0	0	0	0	0	0	0	0	1	-4.60517	0	NA	1	1	1	Pkinase/Ras
MAPK14	CDK4	P38	CDK4	1.21	0.0002	0.0004	1	0	1	0	0	0	0	1	1	-4.60517	0	NA	1	1	1	Pkinase/Pkinase
MAPK14	CDK6	P38	CDK6	1.22	0.0003	0.0005	1	0	0	0	0	0	0	0	0	1.00805	1	-4.60517	0	1	1	Pkinase/Pkinase
MAPK14	CDKN2A	P38	CDKN2A	1.2	0.0001	0.0002	1	0	0	0	0	0	0	0	1	-0.448694	1	-4.60517	0	1	1	Ank_5/Pkinase
MAPK14	CDKN2B	P38	CDKN2B	1.17	0.0065	0.0069	0	0	0	0	0	0	0	0	1	-0.965081	1	-4.60517	1	1	1	Ank_5/Pkinase
MAPK14	CDKN2C	P38	CDKN2C	1.1	0.006	0.0064	0	0	0	0	0	0	0	0	1	-4.60517	1	-4.60517	0	1	2	Ank_4/Pkinase:Ank_5/Pkinase
MAPK14	E2F1	P38	E2F1	1.06	0.0566	0.0389	0	0	0	0	0	0	0	0	1	-4.60517	0	3.04452	0	1	0
MAPK14	EPHA2	P38	EPHA2	1.2	0.0014	0.0019	1	0	0	0	0	0	0	0	0	1.16693	1	-4.60517	0	0	3	Pkinase/fn3:Pkinase/Pkinase_Tyr:Pkinase/SAM_1
MAPK14	ERBB2	P38	ERBB2	1.18	0.0044	0.005	0	0	0	0	0	0	0	0	0	0.536928	1	-4.60517	0	1	1	Pkinase/Pkinase_Tyr
MAPK14	FGFR4	P38	FGFR4	1.25	0.0006	0.0009	1	0	0	0	0	0	0	0	1	-4.60517	0	3.34404	0	1	2	I-set/Pkinase:Pkinase/Pkinase_Tyr
MAPK14	FOXO1	P38	FOXO1	1.07	0.0522	0.0364	0	0	0	0	0	0	0	0	1	-4.60517	1	-4.60517	0	1	0
MAPK14	HIF1A	P38	HIF1-A	1.09	0.1834	0.0985	0	0	0	0	0	0	0	0	0	NA	1	-4.60517	1	1	0
MAPK14	HRAS	P38	H-RAS	1.04	0.2734	0.135	0	0	0	0	0	0	0	0	0	NA	1	-4.60517	1	1	1	Pkinase/Ras
MAPK14	IGF1R	P38	IGF1R	1.03	0.1174	0.0687	0	0	0	0	0	0	0	0	0	1.00805	1	-4.60517	1	0	2	Pkinase/fn3:Pkinase/Pkinase_Tyr
MAPK14	KAT2A	P38	GCN5	1.27	0.0055	0.006	1	0	0	0	0	0	0	0	0	NA	1	-4.60517	0	1	0
MAPK14	KEAP1	P38	KEAP1	1.08	0.0002	0.0004	0	0	0	0	0	0	0	0	1	-0.994309	0	1.84583	1	1	0
MAPK14	LATS2	P38	LATS2	1.26	0.0001	0.0002	1	0	0	0	0	0	0	0	0	0.747214	1	-4.60517	0	1	2	Pkinase/Pkinase:Pkinase/Pkinase_C
MAPK14	MAP2K3	P38	MKK3	3.68	0.0001	0.0002	1	1	1	1	1	1	1	1	1	-4.60517	1	-4.60517	0	1	1	Pkinase/Pkinase
MAPK14	MAP3K5	P38	ASK1	1.09	0.0215	0.0181	0	0	0	0	0	0	0	1	1	-4.60517	1	-4.60517	0	1	1	Pkinase/Pkinase
MAPK14	MAPK14	P38	P38	1.16	0.0052	0.0057	0	0	0	0	0	1	0	0	0	2.30259	0	2.30259	NA	1	2	NAD_binding_8/NAD_binding_8:Pkinase/Pkinase
MAPK14	MDM2	P38	MDM2	1.05	0.0452	0.0327	0	0	0	0	0	0	0	0	0	1.37148	1	-4.60517	0	1	0
MAPK14	MDM4	P38	MDM4	1.05	0.3198	0.1544	0	0	0	0	0	0	0	0	0	0.629243	1	-4.60517	0	1	0
MAPK14	MET	P38	MET	1.08	0.0519	0.0363	0	0	0	0	0	0	0	0	1	-0.308091	0	2.30259	0	0	1	Pkinase/Pkinase_Tyr
MAPK14	MYC	P38	MYC	1.34	0.0001	0.0002	1	0	0	0	0	0	0	0	0	0.629243	0	2.37335	1	1	0
MAPK14	NF1	P38	NF1	1.08	0.0504	0.0354	0	0	0	0	0	0	0	0	1	-0.441459	1	-4.60517	0	1	0
MAPK14	NF2	P38	NF2	1.22	0.0001	0.0002	1	0	0	0	0	0	0	0	1	-4.60517	1	-4.60517	1	1	0
MAPK14	SMAD2	P38	SMAD2	1.07	0.0346	0.0262	0	0	0	0	0	0	0	0	0	1.87413	1	-4.60517	1	1	0
MAPK14	STK11	P38	STK11	1.25	0.0006	0.0009	1	0	0	0	0	0	0	0	1	-0.965081	1	-4.60517	1	1	1	Pkinase/Pkinase
MAPK14	STK3	P38	MST2	1.05	0.0591	0.0402	0	0	0	0	0	0	0	0	1	-4.60517	1	-4.60517	0	1	2	Mst1_SARAH/Pkinase:Pkinase/Pkinase
MAPK14	STK4	P38	MST1	1.09	0.0169	0.0148	0	0	0	0	0	0	0	0	1	-4.60517	1	-4.60517	1	1	2	Mst1_SARAH/Pkinase:Pkinase/Pkinase
MAPK14	TEAD2	P38	TEAD2	1.07	0.006	0.0064	0	0	0	0	0	0	0	0	0	NA	1	-4.60517	1	1	0
MAPK14	TERT	P38	TERT	1.17	0.0026	0.0032	0	0	0	0	0	0	0	0	0	0.0110498	0	1.62314	0	1	0
MAPK14	TSC1	P38	TSC1	1.2	0.0062	0.0066	1	0	1	0	0	1	1	1	1	-4.60517	0	3.34404	1	1	0
MAPK14	YWHAZ	P38	14-3-3ZETA	0.95	0.8047	0.3438	0	0	0	0	0	0	0	0	0	0.281167	1	-4.60517	1	1	0
MDM2	AKT1	MDM2	AKT1	1.01	0.2367	0.12	0	0	0	0	1	1	1	1	0	0.769133	1	-4.60517	1	1	0
MDM2	ARNT	MDM2	HIF1-B	1.09	0.0171	0.0149	0	0	0	0	0	0	0	0	0	0.223144	1	-4.60517	0	1	0
MDM2	AURKA	MDM2	AURKA	1.07	0.0082	0.0083	0	0	0	0	0	1	0	1	0	1.37148	1	-4.60517	1	1	0
MDM2	CCND2	MDM2	CCND2	0.99	0.3534	0.1674	0	0	0	0	0	0	0	0	0	0.284387	1	-4.60517	0	1	0
MDM2	CCNE1	MDM2	CCNE1	1.06	0.0088	0.0088	0	0	0	0	0	0	0	0	0	0.698185	1	-4.60517	0	1	0
MDM2	CD44	MDM2	CD44	1.04	0.1029	0.0617	0	0	0	0	0	0	0	0	0	0.997143	1	-4.60517	0	1	0
MDM2	CDC42	MDM2	CDC42	1.07	0.0305	0.0237	0	0	0	0	0	0	0	0	0	2.44717	0	NA	0	1	1	Ras/zf-RanBP
MDM2	CDK4	MDM2	CDK4	1.02	0.3136	0.1519	0	0	0	0	0	0	0	0	0	3.16663	0	NA	1	1	0
MDM2	CDK6	MDM2	CDK6	1.12	0.0142	0.0129	0	0	0	0	0	0	0	0	0	0.422857	1	-4.60517	0	1	0
MDM2	CDKN2A	MDM2	CDKN2A	2.25	0.0001	0.0002	1	1	1	1	1	1	0	1	0	0.0909718	1	-0.184922	0	1	0
MDM2	CDKN2B	MDM2	CDKN2B	1.02	0.1494	0.0835	0	0	0	0	0	0	1	0	0	0.0918075	1	-0.596155	0	1	0
MDM2	CDKN2C	MDM2	CDKN2C	0.98	0.6982	0.3021	0	0	0	0	0	0	0	0	1	-4.60517	1	-4.60517	0	1	0
MDM2	E2F1	MDM2	E2F1	1.08	0.069	0.0457	0	0	0	0	1	1	0	1	1	-4.60517	1	-4.60517	1	1	0
MDM2	EPHA2	MDM2	EPHA2	1.09	0.0139	0.0127	0	0	0	0	0	0	0	0	0	1.51635	1	-4.60517	0	1	0
MDM2	ERBB2	MDM2	ERBB2	1.04	0.063	0.0423	0	0	0	0	0	0	0	0	0	0.798508	1	-4.60517	0	1	0
MDM2	FGFR4	MDM2	FGFR4	1.09	0.0493	0.0349	0	0	0	0	0	0	0	0	0	0.284387	1	-4.60517	1	1	0
MDM2	FOXO1	MDM2	FOXO1	1.03	0.2369	0.1201	0	0	0	0	0	1	0	1	0	1.28967	1	-4.60517	0	1	0
MDM2	HIF1A	MDM2	HIF1-A	1.05	0.0687	0.0455	0	0	0	0	1	1	0	1	0	NA	1	-4.60517	0	1	0
MDM2	HRAS	MDM2	H-RAS	1.02	0.1473	0.0827	0	0	0	0	0	0	0	0	0	NA	0	1.93994	0	1	1	Ras/zf-RanBP
MDM2	IGF1R	MDM2	IGF1R	1.07	0.0125	0.0117	0	0	0	0	1	1	1	1	1	-4.60517	1	-4.60517	0	1	0
MDM2	KAT2A	MDM2	GCN5	1.03	0.398	0.1848	0	0	0	0	0	0	0	0	0	NA	1	-4.60517	0	1	0
MDM2	KEAP1	MDM2	KEAP1	1.07	0.0448	0.0324	0	0	0	0	0	0	0	0	1	-0.81093	0	0.439598	1	1	0
MDM2	LATS2	MDM2	LATS2	1.03	0.0355	0.0267	0	0	0	0	0	1	0	1	0	1.0316	1	-4.60517	1	1	0
MDM2	MAP3K5	MDM2	ASK1	1.04	0.14	0.0794	0	0	0	0	0	0	0	0	1	-4.60517	1	-4.60517	0	1	0
MDM2	MDM2	MDM2	MDM2	1.1	0.0169	0.0148	0	0	0	0	0	1	1	0	0	2.30259	0	2.30259	NA	1	2	SWIB/SWIB:zf-C3HC4_3/zf-C3HC4_3
MDM2	SMAD2	MDM2	SMAD2	1.04	0.0163	0.0144	0	0	0	0	0	0	0	0	0	1.28967	1	-4.60517	0	1	0
MDM2	STK11	MDM2	STK11	1.33	0.0004	0.0007	1	0	0	0	0	0	0	0	1	-0.780898	1	-4.60517	0	1	0
MDM2	TEAD2	MDM2	TEAD2	1.02	0.2575	0.1285	0	0	0	0	0	0	0	0	0	NA	1	-4.60517	0	1	0
MDM2	TERT	MDM2	TERT	1.11	0.0121	0.0114	0	0	0	0	0	1	0	1	0	0.257829	0	2.09323	0	1	0
MDM2	TSC1	MDM2	TSC1	1.05	0.0571	0.0392	0	0	0	0	0	0	0	0	1	-4.60517	1	-4.60517	0	1	0
MDM2	YWHAZ	MDM2	14-3-3ZETA	1.04	0.1254	0.0726	0	0	0	0	0	1	0	0	0	1.06876	1	-4.60517	1	1	0
MDM4	AKT1	MDM4	AKT1	1.16	0.0062	0.0066	0	0	0	0	0	0	0	1	0	1.57554	1	-4.60517	0	1	0
MDM4	ARNT	MDM4	HIF1-B	1.13	0.0114	0.0109	0	0	0	0	0	0	0	0	0	3.46216	0	1.9157	0	1	0
MDM4	AURKA	MDM4	AURKA	1.16	0.0012	0.0016	0	0	0	0	0	0	0	0	0	1.19392	1	-4.60517	0	1	0
MDM4	CCND2	MDM4	CCND2	1.16	0.0032	0.0038	0	0	0	0	0	0	0	0	0	0.122821	1	-4.60517	0	1	0
MDM4	CCNE1	MDM4	CCNE1	1.05	0.0388	0.0287	0	0	0	0	0	0	0	0	0	0.528844	1	-4.60517	1	1	0
MDM4	CD44	MDM4	CD44	1.23	0.0063	0.0067	1	0	0	0	0	0	0	0	1	-4.60517	1	-4.60517	1	0	0
MDM4	CDC42	MDM4	CDC42	1.07	0.1355	0.0772	0	0	0	0	0	0	0	0	1	-4.60517	0	NA	0	0	1	Ras/zf-RanBP
MDM4	CDK4	MDM4	CDK4	1.26	0.0012	0.0016	1	0	0	0	0	0	0	0	1	-4.60517	0	NA	0	1	0
MDM4	CDK6	MDM4	CDK6	1.12	0.0089	0.0089	0	0	0	0	0	0	0	0	0	1.16017	0	2.22162	0	1	0
MDM4	CDKN2A	MDM4	CDKN2A	1.31	0.0148	0.0133	1	0	1	0	0	1	0	1	0	0.156249	1	-0.475145	0	1	0
MDM4	CDKN2B	MDM4	CDKN2B	1.2	0.0248	0.0202	1	0	0	0	0	0	0	0	0	0.211379	0	0.113659	0	1	0
MDM4	CDKN2C	MDM4	CDKN2C	1.03	0.0517	0.0362	0	0	0	0	0	0	0	0	0	2.32239	1	-4.60517	0	1	0
MDM4	E2F1	MDM4	E2F1	1.07	0.0847	0.0533	0	0	0	0	0	1	0	1	0	0.835869	1	-4.60517	1	1	0
MDM4	EPHA2	MDM4	EPHA2	1.45	0.0001	0.0002	1	0	0	1	0	0	0	0	1	-4.60517	1	-4.60517	1	0	0
MDM4	ERBB2	MDM4	ERBB2	1.15	0.0025	0.0031	0	0	0	0	0	0	0	0	0	1.19392	1	-4.60517	0	1	0
MDM4	FGFR4	MDM4	FGFR4	1.39	0.0001	0.0002	1	0	0	1	0	0	0	0	0	0.122821	1	-4.60517	1	1	0
MDM4	FOXO1	MDM4	FOXO1	1.02	0.1348	0.0769	0	0	0	0	0	0	0	0	1	-4.60517	1	-4.60517	0	1	0
MDM4	HIF1A	MDM4	HIF1-A	1.05	0.0242	0.0198	0	0	0	0	0	0	0	0	0	NA	1	-4.60517	0	1	0
MDM4	HRAS	MDM4	H-RAS	1.02	0.1392	0.079	0	0	0	0	0	0	0	0	0	NA	1	-4.60517	0	1	1	Ras/zf-RanBP
MDM4	IGF1R	MDM4	IGF1R	1.07	0.1708	0.093	0	0	0	0	0	0	0	0	0	1.16017	1	-4.60517	1	0	0
MDM4	KAT2A	MDM4	GCN5	1.16	0.0033	0.0039	0	0	0	0	0	0	0	0	0	NA	1	-4.60517	0	1	0
MDM4	KEAP1	MDM4	KEAP1	1.05	0.0824	0.0521	0	0	0	0	0	0	0	0	0	0.450859	0	1.14608	0	1	0
MDM4	LATS2	MDM4	LATS2	1.24	0.0001	0.0002	1	0	0	0	0	0	0	0	1	-4.60517	1	-4.60517	0	1	0
MDM4	MAP3K5	MDM4	ASK1	1	0.155	0.0861	0	0	0	0	0	0	0	0	0	0	0	3.06222	1	0	0
MDM4	MDM2	MDM4	MDM2	2.4	0.0001	0.0002	1	1	1	0	1	1	1	1	1	-4.60517	1	-4.60517	1	1	2	SWIB/SWIB:zf-C3HC4_3/zf-C3HC4_3
MDM4	MDM4	MDM4	MDM4	1.03	0.0716	0.0468	0	0	0	0	0	1	0	0	0	2.30259	0	2.30259	NA	1	3	Cytochrom_c3_2/Cytochrom_c3_2:SWIB/SWIB:zf-C3HC4_3/zf-C3HC4_3
MDM4	SMAD2	MDM4	SMAD2	1.1	0.0708	0.0465	0	0	0	0	0	0	0	0	1	-4.60517	0	2.22162	0	1	0
MDM4	STK11	MDM4	STK11	1.11	0.0004	0.0007	0	0	0	0	0	0	0	0	0	0.211379	0	2.83321	0	1	0
MDM4	TEAD2	MDM4	TEAD2	1.11	0.0111	0.0106	0	0	0	0	0	0	0	0	0	NA	1	-4.60517	1	1	0
MDM4	TERT	MDM4	TERT	1.09	0.0409	0.03	0	0	0	0	0	0	0	0	0	0.657596	1	-4.60517	0	1	0
MDM4	TSC1	MDM4	TSC1	1.12	0.0006	0.0009	0	0	0	0	0	0	0	0	0	1.12847	1	-4.60517	0	0	0
MDM4	YWHAZ	MDM4	14-3-3ZETA	1.11	0.0009	0.0013	0	0	0	0	1	1	1	1	1	-0.46741	1	-4.60517	0	1	0
MET	AKT1	MET	AKT1	1.14	0.0206	0.0174	0	0	0	0	0	0	0	0	1	-4.60517	0	1.22255	1	1	2	PH/Pkinase_Tyr:Pkinase/Pkinase_Tyr
MET	ARNT	MET	HIF1-B	1.14	0.0218	0.0183	0	0	0	0	0	0	0	0	1	-0.44605	0	0.792238	0	0	0
MET	AURKA	MET	AURKA	1.09	0.0327	0.025	0	0	0	0	0	0	0	0	1	-0.308091	1	-4.60517	1	0	1	Pkinase/Pkinase_Tyr
MET	CCND2	MET	CCND2	1.93	0.0004	0.0007	1	1	1	0	0	0	0	0	1	-4.60517	0	0.705886	1	0	0
MET	CCNE1	MET	CCNE1	1.16	0.0469	0.0335	0	0	0	0	0	0	0	0	0	0.427616	0	2.05412	0	0	0
MET	CD44	MET	CD44	1.39	0.0094	0.0093	1	0	1	0	0	0	1	0	1	-4.60517	1	-4.60517	0	1	0
MET	CDC42	MET	CDC42	1.07	0.0275	0.022	0	0	0	0	0	0	0	0	0	1.0316	0	NA	0	1	1	Ras/TIG
MET	CDK4	MET	CDK4	1.39	0.0001	0.0002	1	0	0	0	0	0	0	0	0	1.48367	0	NA	0	0	1	Pkinase/Pkinase_Tyr
MET	CDK6	MET	CDK6	1.45	0.0002	0.0004	1	0	0	1	0	0	0	0	0	1.69645	0	1.09861	0	0	1	Pkinase/Pkinase_Tyr
MET	CDKN2A	MET	CDKN2A	1.08	0.0108	0.0104	0	0	0	0	0	0	0	0	0	0.267986	1	-0.0645385	0	0	0
MET	CDKN2B	MET	CDKN2B	1.38	0.0009	0.0013	1	0	0	0	0	0	0	0	0	0.360367	0	0.540198	0	0	0
MET	CDKN2C	MET	CDKN2C	1.11	0.0059	0.0064	0	0	0	0	0	0	0	0	0	1.47466	1	-4.60517	0	0	0
MET	E2F1	MET	E2F1	1.05	0.1086	0.0644	0	0	0	0	0	0	0	0	0	0.738957	0	1.22255	1	0	0
MET	EPHA2	MET	EPHA2	2.08	0.0001	0.0002	1	1	1	0	0	0	0	0	0	1.24653	1	-4.60517	0	1	2	EphA2_TM/Pkinase_Tyr:Pkinase_Tyr/Pkinase_Tyr
MET	ERBB2	MET	ERBB2	1.13	0.0014	0.0019	0	0	0	0	0	0	0	0	1	-0.308091	1	-4.60517	0	1	1	Pkinase_Tyr/Pkinase_Tyr
MET	FGFR4	MET	FGFR4	1.85	0.0003	0.0005	1	1	1	0	0	0	0	0	0	0.0257084	0	1.52243	1	1	1	Pkinase_Tyr/Pkinase_Tyr
MET	FOXO1	MET	FOXO1	1.08	0.03	0.0234	0	0	0	0	0	0	0	0	0	2.17771	1	-4.60517	0	0	0
MET	HIF1A	MET	HIF1-A	1.08	0.1053	0.0628	0	0	0	0	0	0	0	0	0	NA	1	-4.60517	0	0	0
MET	HRAS	MET	H-RAS	1	0.2256	0.1156	0	0	0	0	0	0	0	0	0	NA	1	-4.60517	0	1	1	Ras/TIG
MET	IGF1R	MET	IGF1R	1.12	0.0288	0.0228	0	0	0	0	0	0	0	0	0	0.164303	1	-4.60517	0	1	1	Pkinase_Tyr/Pkinase_Tyr
MET	KAT2A	MET	GCN5	1.04	0.1202	0.0701	0	0	0	0	0	0	0	0	0	NA	1	-4.60517	1	0	0
MET	KEAP1	MET	KEAP1	1.08	0.0514	0.036	0	0	0	0	0	0	0	0	0	0.0621318	0	0.945427	1	0	0
MET	LATS2	MET	LATS2	1.38	0.0005	0.0008	1	0	0	0	0	0	0	0	1	-0.0971637	1	-4.60517	1	0	1	Pkinase/Pkinase_Tyr
MET	MAP3K5	MET	ASK1	1.02	0.1286	0.0741	0	0	0	0	0	0	0	0	1	-4.60517	1	-4.60517	1	0	1	Pkinase/Pkinase_Tyr
MET	MDM2	MET	MDM2	1.05	0.0779	0.0499	0	0	0	0	0	0	0	0	0	1.15268	1	-4.60517	1	1	0
MET	MDM4	MET	MDM4	1.12	0.0186	0.016	0	0	0	0	0	0	0	0	0	0.232193	1	-4.60517	0	0	0
MET	MET	MET	MET	0.97	0.1701	0.0927	0	0	0	0	0	0	0	0	0	2.30259	0	2.30259	NA	1	7	Pkinase_Tyr/Pkinase_Tyr:PSI/PSI:PSI/Sema:PSI/TIG:Sema/Sema:Sema/TIG:TIG/TIG
MET	SMAD2	MET	SMAD2	1.06	0.0742	0.0482	0	0	0	0	0	0	0	0	0	2.17771	0	1.09861	0	0	0
MET	STK11	MET	STK11	1.52	0.0003	0.0005	1	1	1	0	0	0	0	0	1	-1.05605	1	-4.60517	0	0	1	Pkinase/Pkinase_Tyr
MET	TEAD2	MET	TEAD2	1.04	0.2351	0.1194	0	0	0	0	0	0	0	0	0	NA	1	-4.60517	0	0	0
MET	TERT	MET	TERT	1.23	0.0007	0.001	1	0	0	0	0	0	0	0	0	1.00982	0	1.38629	1	0	0
MET	TSC1	MET	TSC1	1.19	0.0037	0.0043	0	0	0	0	0	0	0	0	0	1.0316	0	1.52243	0	1	0
MET	YWHAZ	MET	14-3-3ZETA	1.02	0.0905	0.0559	0	0	0	0	0	0	1	1	0	0.250199	1	-4.60517	1	0	0
MSH2	ABCB5	MSH2	ABCB5	0.98	0.2422	0.1222	0	0	0	0	0	0	0	0	1	-4.60517	1	-0.307885	1	0	0
MSH2	AKT1	MSH2	AKT1	1.25	0.0001	0.0002	1	0	1	0	0	0	1	0	1	-4.60517	0	0.686878	0	1	0
MSH2	AKT1S1	MSH2	PRAS40	1.04	0.0849	0.0533	0	0	0	0	0	0	0	0	0	NA	1	-4.60517	1	1	0
MSH2	ARNT	MSH2	HIF1-B	1.06	0.0022	0.0028	0	0	0	0	0	0	0	0	0	1.22006	0	1.77283	0	1	0
MSH2	AURKA	MSH2	AURKA	1.01	0.1034	0.0619	0	0	0	0	0	0	0	0	1	-4.60517	1	-4.60517	1	0	0
MSH2	BECN1	MSH2	BECN1	1.09	0.0108	0.0104	0	0	0	0	0	0	0	0	1	-4.60517	0	1.40487	1	0	0
MSH2	CBLB	MSH2	CBLB	0.97	0.4356	0.2	0	0	0	0	0	0	0	0	0	1.91416	1	-4.60517	1	1	0
MSH2	CBLC	MSH2	CBLC	0.98	0.4147	0.1919	0	0	0	0	0	0	0	0	1	-4.60517	0	1.17557	0	0	0
MSH2	CCND2	MSH2	CCND2	1.17	0.0001	0.0002	0	0	0	0	0	0	0	0	1	-4.60517	0	0.169418	0	1	0
MSH2	CCNE1	MSH2	CCNE1	1.06	0.1147	0.0675	0	0	0	0	0	0	0	0	0	1.49009	0	2.28968	0	1	0
MSH2	CD44	MSH2	CD44	1.08	0.098	0.0594	0	0	0	0	0	0	0	0	1	-4.60517	1	-4.60517	0	0	0
MSH2	CDC42	MSH2	CDC42	1.12	0.0002	0.0004	0	0	0	0	0	0	0	0	1	-4.60517	0	NA	1	1	0
MSH2	CDK4	MSH2	CDK4	1.12	0.0001	0.0002	0	0	0	0	0	0	0	0	1	-4.60517	0	NA	1	1	0
MSH2	CDK6	MSH2	CDK6	1.11	0.0007	0.001	0	0	0	0	0	0	0	0	0	3.19185	0	1.48539	1	1	0
MSH2	CDKN2A	MSH2	CDKN2A	1.15	0.0001	0.0002	0	0	0	0	0	0	0	0	1	-4.60517	0	0.435157	0	0	0
MSH2	CDKN2B	MSH2	CDKN2B	1.13	0.0001	0.0002	0	0	0	0	0	0	0	0	1	-4.60517	0	0.262149	0	1	0
MSH2	CDKN2C	MSH2	CDKN2C	1.13	0.0001	0.0002	0	0	0	0	0	0	0	0	0	2.3979	0	2.8094	0	0	0
MSH2	CTNNB1	MSH2	CTNNB1	0.99	0.729	0.3143	0	0	0	0	0	0	0	0	0	1.79176	1	-4.60517	1	1	0
MSH2	DACH1	MSH2	DACH1	1.03	0.1853	0.0991	0	0	0	0	0	0	0	0	1	-4.60517	1	-4.60517	1	1	0
MSH2	E2F1	MSH2	E2F1	1.11	0.0084	0.0085	0	0	0	0	0	0	0	0	1	-4.60517	0	0.686878	0	1	0
MSH2	EPHA2	MSH2	EPHA2	1.2	0.0006	0.0009	1	0	0	0	0	0	0	0	1	-4.60517	1	-4.60517	0	0	0
MSH2	ERBB2	MSH2	ERBB2	1.12	0.0041	0.0047	0	0	0	0	0	0	0	0	0	1.58179	0	0.826679	0	0	0
MSH2	FGFR4	MSH2	FGFR4	1.24	0.0001	0.0002	1	0	0	0	0	0	0	0	1	-4.60517	0	0.98706	0	1	0
MSH2	FOXO1	MSH2	FOXO1	1.08	0.0171	0.0149	0	0	0	0	0	0	0	0	1	-4.60517	1	-4.60517	1	1	0
MSH2	FZR1	MSH2	FZR1	1.08	0.0317	0.0244	0	0	0	0	0	0	0	0	1	-4.60517	1	-4.60517	1	1	0
MSH2	GLIS1	MSH2	GLIS1	1.03	0.1894	0.1006	0	0	0	0	0	0	0	0	0	4.41733	0	1.69867	NA	0	0
MSH2	GLIS2	MSH2	GLIS2	1	0.1754	0.095	0	0	0	0	0	0	0	0	1	-4.60517	0	1.69867	1	0	0
MSH2	GRM1	MSH2	GRM1	1	0.5147	0.2307	0	0	0	0	0	0	0	0	1	-4.60517	0	0.349376	0	0	0
MSH2	HGF	MSH2	HGF	1.63	0.2313	0.1179	0	0	0	0	0	0	0	0	0	1.76731	0	1.14788	0	1	0
MSH2	HIF1A	MSH2	HIF1-A	1.04	0.012	0.0113	0	0	0	0	0	0	0	0	0	NA	1	-4.60517	1	1	0
MSH2	HRAS	MSH2	H-RAS	1.01	0.0396	0.0292	0	0	0	0	0	0	1	0	0	NA	0	0.98706	1	0	0
MSH2	IGF1R	MSH2	IGF1R	1.04	0.1255	0.0726	0	0	0	0	0	0	0	0	0	2.05229	0	0.686878	1	1	0
MSH2	KAT2A	MSH2	GCN5	1.03	0.0758	0.049	0	0	0	0	0	1	1	0	0	NA	0	1.69867	0	1	0
MSH2	KDELR2	MSH2	KDELR2	1	0.364	0.1717	0	0	0	0	0	0	0	0	1	-4.60517	0	2.90872	1	0	0
MSH2	KEAP1	MSH2	KEAP1	1.02	0.0987	0.0596	0	0	0	0	0	0	0	0	0	0.0565122	0	0.904862	0	1	0
MSH2	LATS2	MSH2	LATS2	1.11	0.0001	0.0002	0	0	0	0	0	0	0	0	1	-4.60517	1	-4.60517	0	0	0
MSH2	MAP2K3	MSH2	MKK3	1.11	0.0114	0.0109	0	0	0	0	0	0	0	0	1	-4.60517	0	1.36129	1	1	0
MSH2	MAP2K5	MSH2	MKK5	1.06	0.1229	0.0714	0	0	0	0	0	0	0	0	1	-4.60517	1	-4.60517	0	0	0
MSH2	MAP2K6	MSH2	MKK6	1.1	0.0153	0.0137	0	0	0	0	0	0	0	0	0	1.91416	0	1.48539	1	1	0
MSH2	MAP3K5	MSH2	ASK1	1.03	0.046	0.0331	0	0	0	0	0	0	0	0	1	-4.60517	1	-4.60517	0	0	0
MSH2	MAPK14	MSH2	P38	1.08	0.029	0.0229	0	0	0	0	0	0	0	0	1	-4.60517	1	-4.60517	1	1	0
MSH2	MDM2	MSH2	MDM2	1.02	0.0092	0.0091	0	0	0	0	0	0	0	0	1	-4.60517	1	-4.60517	0	1	0
MSH2	MDM4	MSH2	MDM4	1.09	0.0002	0.0004	0	0	0	0	0	0	0	0	0	0.835869	1	-4.60517	0	1	0
MSH2	MET	MSH2	MET	1.09	0.0018	0.0023	0	0	0	0	0	0	0	0	0	1.76731	0	0.98706	0	0	0
MSH2	MSH2	MSH2	MSH2	1.07	0.0035	0.0041	0	0	0	0	0	1	1	0	0	2.30259	0	2.30259	NA	1	9	ArdA/ArdA:MutS_I/MutS_I:MutS_I/MutS_II:MutS_I/MutS_III:MutS_II/MutS_III:MutS_II/MutS_V:MutS_III/MutS_III:MutS_III/MutS_V:MutS_V/MutS_V
MSH2	MYC	MSH2	MYC	1.28	0.0001	0.0002	1	0	1	0	0	1	1	1	0	0.835869	0	0.0132452	1	1	0
MSH2	NF1	MSH2	NF1	1.03	0.04	0.0295	0	0	0	0	0	0	0	0	0	0.606136	0	0.232874	0	1	0
MSH2	NF2	MSH2	NF2	1.14	0.0002	0.0004	0	0	0	0	0	0	0	0	1	-4.60517	1	-4.60517	1	1	0
MSH2	PDGFRA	MSH2	PDGFRA	1.08	0.003	0.0036	0	0	0	0	0	0	0	0	1	-4.60517	0	0.740614	0	1	0
MSH2	PIK3R1	MSH2	PIK3R1	1.05	0.0824	0.0521	0	0	0	0	0	0	0	0	0	1.79176	1	-4.60517	1	1	0
MSH2	PTEN	MSH2	PTEN	1.04	0.2026	0.1062	0	0	0	0	0	0	0	0	1	-4.60517	1	-4.60517	0	1	0
MSH2	RAF1	MSH2	RAF1	1.13	0.0001	0.0002	0	0	0	0	0	0	0	0	0	NA	0	2.8094	1	0	0
MSH2	RB1	MSH2	RB1	1.05	0.0855	0.0536	0	0	0	0	0	0	0	0	0	1.05605	1	-0.189011	0	1	0
MSH2	RELA	MSH2	P65	1.01	0.0607	0.041	0	0	0	0	0	0	0	0	0	NA	1	-4.60517	1	1	0
MSH2	SMAD2	MSH2	SMAD2	1.04	0.01	0.0097	0	0	0	0	0	0	0	0	1	-4.60517	1	-4.60517	1	1	0
MSH2	SOX3	MSH2	SOX3	1.02	0.3382	0.1613	0	0	0	0	0	0	0	0	1	-4.60517	1	-4.60517	1	1	0
MSH2	STK11	MSH2	STK11	1.1	0.0001	0.0002	0	0	0	0	0	0	0	0	1	-4.60517	1	-4.60517	1	1	0
MSH2	STK3	MSH2	MST2	1.03	0.14	0.0794	0	0	0	0	0	0	0	0	1	-4.60517	0	1.17557	0	0	0
MSH2	STK4	MSH2	MST1	1.09	0.0676	0.0449	0	0	0	0	0	0	1	0	1	-4.60517	0	1.69867	0	1	0
MSH2	TCF3	MSH2	TCF3	1.06	0.033	0.0252	0	0	0	0	0	0	0	0	1	-4.60517	1	-4.60517	0	1	0
MSH2	TEAD2	MSH2	TEAD2	1.07	0.013	0.012	0	0	0	0	0	0	0	0	0	NA	0	1.40487	0	1	0
MSH2	TERT	MSH2	TERT	1.05	0.0059	0.0064	0	0	0	0	0	0	0	0	0	0.23923	0	1.13105	0	1	0
MSH2	TNFRSF1A	MSH2	TNFRSF1A	1.04	0.1019	0.0613	0	0	0	0	0	0	0	0	1	-4.60517	0	1.36129	0	0	0
MSH2	TP53	MSH2	TP53	1.04	0.0033	0.0039	0	0	0	0	1	1	0	1	0	1.60944	1	-0.383159	1	1	0
MSH2	TSC1	MSH2	TSC1	1.01	0.2126	0.1105	0	0	0	0	0	0	0	0	1	-4.60517	1	-4.60517	1	1	0
MSH2	YWHAZ	MSH2	14-3-3ZETA	1.03	0.0042	0.0048	0	0	0	0	0	0	0	0	1	-4.60517	0	2.90872	0	1	0
MYC	AKT1	MYC	AKT1	2.41	0.0001	0.0002	1	1	1	0	0	0	0	0	0	1.57554	0	1.1516	0	1	0
MYC	ARNT	MYC	HIF1-B	3.02	0.0001	0.0002	1	1	1	1	0	0	0	0	0	0.345997	1	-0.182322	0	1	3	HLH/HLH:HLH/Myc-LZ:HLH/PAS
MYC	AURKA	MYC	AURKA	1.91	0.0001	0.0002	1	1	1	1	0	0	0	0	1	-0.210823	1	-4.60517	1	1	0
MYC	CCND2	MYC	CCND2	1.17	0.0041	0.0047	0	0	0	0	0	0	0	0	0	1.00103	0	1.62268	1	1	0
MYC	CCNE1	MYC	CCNE1	3.04	0.0001	0.0002	1	1	1	1	0	0	0	0	0	0.528844	1	-4.60517	0	1	0
MYC	CD44	MYC	CD44	1.12	0.051	0.0358	0	0	0	0	0	0	0	0	1	-4.60517	0	1.31219	0	0	0
MYC	CDC42	MYC	CDC42	1.07	0.0598	0.0406	0	0	0	0	0	0	0	0	0	1.12847	0	NA	1	1	0
MYC	CDK4	MYC	CDK4	2.23	0.0001	0.0002	1	1	1	0	0	1	1	1	0	0.272258	0	NA	0	1	0
MYC	CDK6	MYC	CDK6	3.24	0.0001	0.0002	1	1	1	0	0	1	1	1	0	0.261365	0	0.125163	0	1	0
MYC	CDKN2A	MYC	CDKN2A	2.74	0.0001	0.0002	1	1	1	1	1	1	0	1	1	-0.413922	1	-0.615186	1	1	0
MYC	CDKN2B	MYC	CDKN2B	1.78	0.0001	0.0002	1	1	1	1	0	0	0	0	1	-0.0977423	0	0.0180185	0	1	0
MYC	CDKN2C	MYC	CDKN2C	1.34	0.0019	0.0025	1	0	0	0	0	0	0	0	1	-4.60517	1	-4.60517	0	1	0
MYC	E2F1	MYC	E2F1	1.08	0.1003	0.0604	0	0	0	0	0	0	0	0	0	0.835869	0	0.249461	0	1	0
MYC	EPHA2	MYC	EPHA2	1.29	0.0001	0.0002	1	0	0	0	0	0	0	0	0	0.420503	1	-4.60517	0	0	0
MYC	ERBB2	MYC	ERBB2	1.34	0.0003	0.0005	1	0	0	0	0	0	0	0	0	1.19392	1	-4.60517	1	1	0
MYC	FGFR4	MYC	FGFR4	1.64	0.0001	0.0002	1	1	1	1	0	0	0	0	0	1.00103	0	0.550046	0	1	0
MYC	FOXO1	MYC	FOXO1	1.1	0.0296	0.0232	0	0	0	0	0	0	0	0	1	-4.60517	0	2.37335	0	1	0
MYC	HIF1A	MYC	HIF1-A	1.89	0.0002	0.0004	1	1	1	0	0	1	0	1	0	NA	1	-4.60517	1	1	3	HLH/HLH:HLH/Myc-LZ:HLH/PAS
MYC	HRAS	MYC	H-RAS	1.07	0.1325	0.0759	0	0	0	0	0	0	0	0	0	NA	1	-4.60517	0	1	0
MYC	IGF1R	MYC	IGF1R	1.05	0.0825	0.0521	0	0	0	0	0	0	0	0	0	1.16017	1	-4.60517	1	0	0
MYC	KAT2A	MYC	GCN5	2.51	0.0001	0.0002	1	1	1	0	0	1	0	0	0	NA	1	-4.60517	0	1	0
MYC	KEAP1	MYC	KEAP1	1.05	0.0165	0.0145	0	0	0	0	0	0	0	0	0	0.698202	0	0.384263	1	1	0
MYC	LATS2	MYC	LATS2	1.83	0.0001	0.0002	1	1	1	1	0	0	0	0	0	0.862488	1	-4.60517	0	1	0
MYC	MAP2K3	MYC	MKK3	2.51	0.0001	0.0002	1	1	1	0	0	0	0	0	1	-4.60517	0	0.0132452	0	1	0
MYC	MAP3K5	MYC	ASK1	1	0.2299	0.1174	0	0	0	0	0	0	1	0	1	-4.60517	1	-4.60517	1	1	0
MYC	MDM2	MYC	MDM2	1.29	0.0001	0.0002	1	0	0	0	0	0	0	0	0	0.92154	1	-4.60517	0	1	0
MYC	MDM4	MYC	MDM4	1.07	0.0226	0.0188	0	0	0	0	0	0	0	0	0	0.733858	1	-4.60517	0	1	0
MYC	MET	MYC	MET	1.22	0.006	0.0064	1	0	0	0	0	0	0	0	0	1.25055	0	1.5009	0	0	0
MYC	MYC	MYC	MYC	4.26	0.0001	0.0002	1	1	1	1	0	1	0	0	0	2.30259	0	2.30259	NA	1	2	HLH/HLH:HLH/Myc-LZ
MYC	SMAD2	MYC	SMAD2	1.31	0.0001	0.0002	1	0	1	0	0	1	0	1	0	1.12847	0	0.125163	0	1	0
MYC	STK11	MYC	STK11	4.44	0.0001	0.0002	1	1	1	1	0	0	0	0	0	0.731466	0	0.738758	1	1	0
MYC	STK3	MYC	MST2	1.06	0.3814	0.1784	0	0	0	0	0	0	0	0	0	2.65738	0	3.28341	0	1	0
MYC	STK4	MYC	MST1	1.06	0.0552	0.0381	0	0	0	0	0	0	0	0	1	-4.60517	1	-4.60517	0	1	0
MYC	TEAD2	MYC	TEAD2	1.98	0.0001	0.0002	1	1	1	0	0	0	0	0	0	NA	0	0.96825	1	1	0
MYC	TERT	MYC	TERT	2.69	0.0001	0.0002	1	1	1	1	0	0	0	0	0	0.657596	0	0.555946	0	1	0
MYC	TSC1	MYC	TSC1	1.84	0.0001	0.0002	1	1	1	0	0	0	0	0	0	1.12847	0	0.550046	1	1	0
MYC	YWHAZ	MYC	14-3-3ZETA	1.09	0.0158	0.014	0	0	0	0	0	0	0	0	0	2.7238	0	3.61507	1	1	0
NF1	AKT1	NF1	AKT1	1.24	0.0008	0.0012	1	0	0	0	0	0	0	0	0	0.377929	1	-0.374693	0	1	0
NF1	ARNT	NF1	HIF1-B	1.12	0.0096	0.0094	0	0	0	0	0	0	0	0	1	-0.591795	1	-0.808529	0	1	0
NF1	AURKA	NF1	AURKA	1.06	0.1337	0.0764	0	0	0	0	0	0	0	0	0	0.389961	1	-4.60517	0	1	0
NF1	CCND2	NF1	CCND2	1.12	0.0049	0.0055	0	0	0	0	0	0	0	0	1	-0.10742	0	1.277	0	1	0
NF1	CCNE1	NF1	CCNE1	1.03	0.0334	0.0254	0	0	0	0	0	0	0	0	0	0.289429	0	0.125163	0	1	0
NF1	CD44	NF1	CD44	1.07	0.0503	0.0354	0	0	0	0	0	0	0	0	0	0.606136	1	-4.60517	0	1	0
NF1	CDC42	NF1	CDC42	1.03	0.0381	0.0283	0	0	0	0	0	0	0	0	0	0.898856	0	NA	0	1	1	Ras/RasGAP
NF1	CDK4	NF1	CDK4	1.05	0.0581	0.0396	0	0	0	0	0	0	0	0	0	0.0324353	0	NA	0	1	0
NF1	CDK6	NF1	CDK6	1.12	0.0357	0.0268	0	0	0	0	0	0	0	0	0	0.921406	1	-0.499494	0	1	0
NF1	CDKN2A	NF1	CDKN2A	1.08	0.0464	0.0333	0	0	0	0	0	0	0	0	0	0.304924	0	0.530169	1	1	0
NF1	CDKN2B	NF1	CDKN2B	1.05	0.1449	0.0816	0	0	0	0	0	0	0	0	0	0.646355	0	0.326148	1	1	0
NF1	CDKN2C	NF1	CDKN2C	1.03	0.2876	0.141	0	0	0	0	0	0	0	0	0	0.377929	1	-4.60517	1	1	0
NF1	E2F1	NF1	E2F1	1.02	0.5108	0.2293	0	0	0	0	0	0	0	0	0	1.62974	1	-4.60517	1	1	0
NF1	EPHA2	NF1	EPHA2	1.27	0.0002	0.0004	1	0	0	0	0	0	0	0	0	1.78171	1	-4.60517	0	0	0
NF1	ERBB2	NF1	ERBB2	1.02	0.1548	0.086	0	0	0	0	0	0	0	0	0	0.945202	1	-4.60517	0	1	0
NF1	FGFR4	NF1	FGFR4	1.15	0.0001	0.0002	0	0	0	0	0	0	0	0	0	1.88201	1	-0.0731223	1	1	0
NF1	FOXO1	NF1	FOXO1	1.01	0.2779	0.137	0	0	0	0	0	0	0	0	0	2.04022	1	-4.60517	1	1	0
NF1	HIF1A	NF1	HIF1-A	1.03	0.2558	0.1278	0	0	0	0	0	0	0	0	0	NA	1	-4.60517	0	1	0
NF1	HRAS	NF1	H-RAS	1.02	0.1761	0.0953	0	0	0	0	0	1	0	1	0	NA	1	-0.0731223	0	1	1	Ras/RasGAP
NF1	IGF1R	NF1	IGF1R	1.09	0.1277	0.0737	0	0	0	0	0	0	0	0	0	0.921406	1	-4.60517	0	1	0
NF1	KAT2A	NF1	GCN5	1.04	0.1097	0.065	0	0	0	0	0	0	0	0	0	NA	1	-4.60517	0	0	0
NF1	KEAP1	NF1	KEAP1	1.06	0.0054	0.0059	0	0	0	0	0	0	0	0	0	0.396415	0	0.0738122	0	1	0
NF1	LATS2	NF1	LATS2	1.14	0.0002	0.0004	0	0	0	0	0	0	0	0	0	0.623467	0	0.640503	0	1	0
NF1	MAP2K3	NF1	MKK3	1.28	0.0001	0.0002	1	0	0	0	0	0	0	0	1	-0.10742	0	0.232874	0	1	0
NF1	MAP3K5	NF1	ASK1	1.07	0.1612	0.0889	0	0	0	0	0	0	0	0	1	-0.230371	0	0.346042	0	0	0
NF1	MDM2	NF1	MDM2	1.02	0.4136	0.1914	0	0	0	0	0	0	0	0	1	-1.03079	0	0.346042	0	1	0
NF1	MDM4	NF1	MDM4	1.07	0.1151	0.0676	0	0	0	0	0	0	0	0	1	-1.19392	1	-4.60517	1	1	0
NF1	MET	NF1	MET	1.04	0.2007	0.1053	0	0	0	0	0	0	0	0	0	0.682218	1	-4.60517	0	0	0
NF1	MYC	NF1	MYC	1.07	0.0589	0.0401	0	0	0	0	0	0	0	0	0	0.0880109	0	1.39341	0	1	0
NF1	NF1	NF1	NF1	1.05	0.0546	0.0378	0	0	0	0	0	0	0	0	0	2.30259	0	2.30259	NA	1	1	RasGAP/RasGAP
NF1	SMAD2	NF1	SMAD2	1.12	0.0092	0.0091	0	0	0	0	0	1	0	1	0	0.898856	0	0.944462	0	1	0
NF1	STK11	NF1	STK11	1.18	0.0045	0.0051	0	0	0	0	0	0	0	0	1	-0.361571	1	-4.60517	1	1	0
NF1	STK3	NF1	MST2	1.07	0.0347	0.0262	0	0	0	0	0	0	0	0	1	-4.60517	0	1.07841	0	1	0
NF1	STK4	NF1	MST1	1.01	0.0152	0.0136	0	0	0	0	0	0	0	0	1	-4.60517	0	0.640503	0	1	0
NF1	TEAD2	NF1	TEAD2	1	0.1079	0.0641	0	0	0	0	0	0	0	0	0	NA	0	1.37287	1	1	0
NF1	TERT	NF1	TERT	1.06	0.0108	0.0104	0	0	0	0	0	0	0	0	0	1.03878	1	-0.178983	0	1	0
NF1	TSC1	NF1	TSC1	1.07	0.0023	0.0029	0	0	0	0	0	0	0	0	0	2.04022	0	0.84844	0	1	0
NF1	YWHAZ	NF1	14-3-3ZETA	1.03	0.1421	0.0802	0	0	0	0	0	0	0	0	1	-4.60517	0	1.78507	0	1	0
NF2	AKT1	NF2	AKT1	2.17	0.0001	0.0002	1	1	1	0	0	1	0	1	1	-4.60517	1	-4.60517	1	1	0
NF2	ARNT	NF2	HIF1-B	1.83	0.0001	0.0002	1	1	1	0	0	0	0	0	0	0.500244	1	-4.60517	0	1	0
NF2	AURKA	NF2	AURKA	1.58	0.0001	0.0002	1	1	1	1	0	0	0	0	1	-4.60517	1	-4.60517	1	1	0
NF2	CCND2	NF2	CCND2	4.33	0.0001	0.0002	1	1	1	0	0	0	0	0	1	-4.60517	0	1.31858	1	1	0
NF2	CCNE1	NF2	CCNE1	1.62	0.0001	0.0002	1	1	1	0	0	0	0	0	1	-4.60517	0	1.00509	0	1	0
NF2	CD44	NF2	CD44	1.98	0.0001	0.0002	1	1	1	0	1	1	0	1	0	2.91777	0	2.04923	0	1	0
NF2	CDC42	NF2	CDC42	1.02	0.2993	0.1457	0	0	0	0	0	0	0	0	1	-4.60517	0	NA	1	1	1	FERM_M/Ras
NF2	CDK4	NF2	CDK4	1.9	0.0001	0.0002	1	1	1	0	0	0	0	0	1	-4.60517	0	NA	1	1	0
NF2	CDK6	NF2	CDK6	2.15	0.0001	0.0002	1	1	1	0	0	0	0	0	1	-4.60517	0	0.798508	0	1	0
NF2	CDKN2A	NF2	CDKN2A	1.17	0.0002	0.0004	0	0	0	0	0	0	0	0	0	1.20781	0	0.472955	1	1	0
NF2	CDKN2B	NF2	CDKN2B	3.85	0.0001	0.0002	1	1	1	0	0	0	0	0	0	0.378654	0	0.117783	0	1	0
NF2	CDKN2C	NF2	CDKN2C	2.26	0.0001	0.0002	1	1	1	0	0	0	0	0	1	-4.60517	1	-4.60517	0	1	0
NF2	E2F1	NF2	E2F1	1.03	0.1859	0.0994	0	0	0	0	0	0	0	0	1	-4.60517	1	-4.60517	0	1	0
NF2	EPHA2	NF2	EPHA2	5.79	0.0006	0.0009	1	1	1	0	0	0	0	0	1	-4.60517	1	-4.60517	1	1	1	FERM_M/Pkinase_Tyr
NF2	ERBB2	NF2	ERBB2	1.33	0.0002	0.0004	1	0	1	0	0	0	0	1	1	-4.60517	1	-4.60517	0	1	1	FERM_M/Pkinase_Tyr
NF2	FGFR4	NF2	FGFR4	3.92	0.0003	0.0005	1	1	1	0	0	0	0	0	1	-4.60517	1	-4.60517	0	1	1	FERM_M/Pkinase_Tyr
NF2	FOXO1	NF2	FOXO1	1.16	0.0047	0.0053	0	0	0	0	0	0	0	0	1	-4.60517	1	-4.60517	0	1	0
NF2	HIF1A	NF2	HIF1-A	1.45	0.0008	0.0012	1	0	0	0	0	0	0	0	0	NA	1	-4.60517	0	1	0
NF2	HRAS	NF2	H-RAS	1.07	0.008	0.0081	0	0	0	0	0	0	0	0	0	NA	0	1.22255	0	1	1	FERM_M/Ras
NF2	IGF1R	NF2	IGF1R	1.45	0.0013	0.0018	1	0	0	0	0	0	0	0	1	-4.60517	0	0.922521	0	1	1	FERM_M/Pkinase_Tyr
NF2	KAT2A	NF2	GCN5	1.37	0.0004	0.0007	1	0	0	0	0	0	0	0	0	NA	1	-4.60517	1	0	0
NF2	KEAP1	NF2	KEAP1	1.15	0.0002	0.0004	0	0	0	0	0	0	0	0	0	1.47727	0	0.595349	1	1	0
NF2	LATS2	NF2	LATS2	2.64	0.0001	0.0002	1	1	1	1	0	0	0	0	1	-4.60517	0	3.17208	1	1	0
NF2	MAP2K3	NF2	MKK3	1.83	0.0001	0.0002	1	1	1	0	0	0	0	0	1	-4.60517	0	0.686878	0	1	0
NF2	MAP3K5	NF2	ASK1	1.24	0.0074	0.0076	1	0	0	0	0	0	0	0	1	-4.60517	0	1.64021	1	0	0
NF2	MDM2	NF2	MDM2	1.11	0.0161	0.0142	0	0	0	0	0	0	0	0	1	-4.60517	0	1.64021	0	1	0
NF2	MDM4	NF2	MDM4	1.29	0.0431	0.0314	1	0	0	0	0	0	0	0	1	-4.60517	1	-4.60517	0	1	0
NF2	MET	NF2	MET	1.22	0.0006	0.0009	1	0	0	0	0	0	0	0	1	-4.60517	1	-4.60517	1	1	1	FERM_M/Pkinase_Tyr
NF2	MYC	NF2	MYC	4.96	0.0001	0.0002	1	1	1	0	0	0	0	0	0	1.12847	0	1.1516	1	1	0
NF2	NF1	NF2	NF1	1.15	0.0908	0.056	0	0	0	0	0	0	0	0	0	2.04022	0	1.10553	0	1	0
NF2	NF2	NF2	NF2	1.47	0.0001	0.0002	1	0	1	1	0	1	1	0	0	2.30259	0	2.30259	NA	1	10	ERM/ERM:ERM/FERM_C:ERM/FERM_M:ERM/FERM_N:FERM_C/FERM_C:FERM_C/FERM_M:FERM_C/FERM_N:FERM_M/FERM_M:FERM_M/FERM_N:FERM_N/FERM_N
NF2	SMAD2	NF2	SMAD2	1.06	0.0015	0.002	0	0	0	0	0	0	0	0	1	-4.60517	0	1.7492	0	1	0
NF2	STK11	NF2	STK11	2.26	0.0001	0.0002	1	1	1	0	0	0	0	0	0	0.378654	0	1.41099	0	1	0
NF2	STK3	NF2	MST2	1.13	0.0741	0.0482	0	0	0	0	0	0	0	0	1	-4.60517	1	-4.60517	0	1	0
NF2	STK4	NF2	MST1	1.11	0.0093	0.0092	0	0	0	0	0	0	0	0	1	-4.60517	1	-4.60517	1	1	0
NF2	TEAD2	NF2	TEAD2	1.17	0.0006	0.0009	0	0	0	0	0	0	0	0	0	NA	0	1.64021	0	1	0
NF2	TERT	NF2	TERT	1.62	0.0001	0.0002	1	1	1	0	0	0	0	0	0	0.532217	0	0.966843	0	1	0
NF2	TSC1	NF2	TSC1	1.74	0.0001	0.0002	1	1	1	0	0	0	0	1	1	-4.60517	0	1.22255	0	1	0
NF2	YWHAZ	NF2	14-3-3ZETA	1.02	0.1693	0.0925	0	0	0	0	0	0	0	0	1	-4.60517	1	-4.60517	1	1	0
NFIC	ABCB5	NFIC	ABCB5	1.02	0.0573	0.0393	0	0	0	0	0	0	0	0	0	2.68051	1	-4.60517	0	0	0
NFIC	AKT1	NFIC	AKT1	1.11	0.0009	0.0013	0	0	0	0	0	0	0	0	0	3.31419	1	-4.60517	0	1	0
NFIC	AKT1S1	NFIC	PRAS40	1.04	0.0261	0.0211	0	0	0	0	0	0	0	0	0	NA	0	3.35574	0	1	0
NFIC	ARNT	NFIC	HIF1-B	1.1	0.0006	0.0009	0	0	0	0	0	0	0	0	1	-0.0212774	1	-4.60517	1	1	0
NFIC	AURKA	NFIC	AURKA	1.1	0.0008	0.0012	0	0	0	0	0	0	0	0	1	-4.60517	1	-4.60517	0	1	0
NFIC	BECN1	NFIC	BECN1	1.17	0.0069	0.0072	0	0	0	0	0	0	0	0	1	-4.60517	1	-4.60517	0	0	0
NFIC	CBLB	NFIC	CBLB	1.01	0.064	0.0429	0	0	0	0	0	0	0	0	0	1.6864	0	0.55279	0	1	0
NFIC	CBLC	NFIC	CBLC	1.25	0.0002	0.0004	1	0	0	0	0	0	0	0	1	-4.60517	0	2.42185	0	1	0
NFIC	CCND2	NFIC	CCND2	1.02	0.0363	0.0272	0	0	0	0	0	0	0	0	0	1.6864	0	1.41784	1	1	0
NFIC	CCNE1	NFIC	CCNE1	1.06	0.004	0.0046	0	0	0	0	0	0	0	0	1	-4.60517	0	2.29001	0	1	0
NFIC	CD44	NFIC	CD44	1.05	0.0814	0.0517	0	0	0	0	0	0	0	0	1	-4.60517	0	2.07347	0	0	0
NFIC	CDC42	NFIC	CDC42	1.11	0.0002	0.0004	0	0	0	0	0	0	0	0	1	-4.60517	0	NA	0	0	0
NFIC	CDK4	NFIC	CDK4	1.11	0.0001	0.0002	0	0	0	0	0	0	0	0	0	1.02485	0	NA	0	1	0
NFIC	CDK6	NFIC	CDK6	1.12	0.0001	0.0002	0	0	0	0	0	0	0	0	1	-4.60517	1	-4.60517	1	1	0
NFIC	CDKN2A	NFIC	CDKN2A	1.17	0.0001	0.0002	0	0	0	0	0	0	0	0	0	0.503104	0	1.35285	0	1	0
NFIC	CDKN2B	NFIC	CDKN2B	1.04	0.0602	0.0408	0	0	0	0	0	0	0	0	0	0.802767	1	-0.300105	0	1	0
NFIC	CDKN2C	NFIC	CDKN2C	1.08	0.0006	0.0009	0	0	0	0	0	0	0	0	1	-4.60517	1	-4.60517	0	1	0
NFIC	CTNNB1	NFIC	CTNNB1	1.03	0.0272	0.0218	0	0	0	0	0	0	0	0	1	-4.60517	1	-4.60517	0	1	0
NFIC	DACH1	NFIC	DACH1	1.22	0.0001	0.0002	1	0	0	0	0	0	0	0	0	2.27025	0	3.17208	1	1	0
NFIC	E2F1	NFIC	E2F1	1.07	0.0004	0.0007	0	0	0	0	0	0	0	0	1	-4.60517	1	-4.60517	1	1	0
NFIC	EPHA2	NFIC	EPHA2	1.31	0.0001	0.0002	1	0	0	0	0	0	0	0	1	-4.60517	1	-4.60517	0	0	0
NFIC	ERBB2	NFIC	ERBB2	1.12	0.0001	0.0002	0	0	0	0	0	0	0	0	1	-4.60517	1	-4.60517	0	1	0
NFIC	FGFR4	NFIC	FGFR4	1.19	0.0001	0.0002	0	0	0	0	0	0	0	0	1	-4.60517	1	-4.60517	0	1	0
NFIC	FOXO1	NFIC	FOXO1	1.15	0.0002	0.0004	0	0	0	0	0	0	0	0	0	2.69011	1	-4.60517	0	1	0
NFIC	FZR1	NFIC	FZR1	1.19	0.0001	0.0002	0	0	0	0	0	0	0	0	0	3.6064	0	2.30259	1	1	0
NFIC	GLIS1	NFIC	GLIS1	1.36	0.0001	0.0002	1	0	0	1	0	0	0	0	1	-4.60517	0	2.94444	NA	1	0
NFIC	GLIS2	NFIC	GLIS2	1.21	0.0002	0.0004	1	0	0	0	0	0	0	0	1	-4.60517	1	-4.60517	0	1	0
NFIC	GRM1	NFIC	GRM1	1.07	0.0428	0.0313	0	0	0	0	0	0	0	0	0	1.47466	1	-4.60517	0	1	0
NFIC	HGF	NFIC	HGF	1.69	0.3645	0.1719	0	0	0	0	0	0	0	0	0	2.21723	1	-4.60517	0	0	0
NFIC	HIF1A	NFIC	HIF1-A	1.11	0.0001	0.0002	0	0	0	0	0	0	0	0	0	NA	1	-4.60517	0	1	0
NFIC	HRAS	NFIC	H-RAS	1.09	0.0005	0.0008	0	0	0	0	0	0	0	0	0	NA	0	2.23359	1	1	0
NFIC	IGF1R	NFIC	IGF1R	1.09	0.0086	0.0086	0	0	0	0	0	0	0	0	1	-4.60517	1	-4.60517	1	0	0
NFIC	KAT2A	NFIC	GCN5	1.11	0.0001	0.0002	0	0	0	0	0	0	0	0	0	NA	1	-4.60517	1	1	0
NFIC	KDELR2	NFIC	KDELR2	1.11	0.0002	0.0004	0	0	0	0	0	0	0	0	0	2.27025	1	-4.60517	0	0	0
NFIC	KEAP1	NFIC	KEAP1	1.12	0.0054	0.0059	0	0	0	0	0	0	0	0	0	1.49591	0	0.733969	1	1	0
NFIC	LATS2	NFIC	LATS2	1.25	0.0001	0.0002	1	0	0	0	0	0	0	0	1	-4.60517	1	-4.60517	1	1	0
NFIC	MAP2K3	NFIC	MKK3	1.3	0.0015	0.002	1	0	0	0	0	0	0	0	0	1.6864	1	-4.60517	1	1	0
NFIC	MAP2K5	NFIC	MKK5	1.11	0.0023	0.0029	0	0	0	0	0	0	0	0	1	-4.60517	1	-4.60517	0	1	0
NFIC	MAP2K6	NFIC	MKK6	1.12	0.0005	0.0008	0	0	0	0	0	0	0	0	1	-4.60517	0	1.81011	1	1	0
NFIC	MAP3K5	NFIC	ASK1	1.09	0.0027	0.0033	0	0	0	0	0	0	0	0	0	1.56398	1	-4.60517	0	0	0
NFIC	MAPK14	NFIC	P38	1.33	0.0001	0.0002	1	0	0	0	0	0	0	0	1	-4.60517	1	-4.60517	0	1	0
NFIC	MDM2	NFIC	MDM2	1.15	0.0007	0.001	0	0	0	0	0	0	0	0	0	0.769133	1	-4.60517	0	1	0
NFIC	MDM4	NFIC	MDM4	1.12	0.0168	0.0148	0	0	0	0	0	0	0	0	1	-4.60517	1	-4.60517	0	1	0
NFIC	MET	NFIC	MET	1.14	0.0007	0.001	0	0	0	0	0	0	0	0	0	0.510826	1	-4.60517	1	0	0
NFIC	MSH2	NFIC	MSH2	1.06	0.0559	0.0385	0	0	0	0	0	0	0	0	1	-4.60517	1	-4.60517	0	1	0
NFIC	MYC	NFIC	MYC	1.27	0.0001	0.0002	1	0	0	0	0	0	0	0	1	-4.60517	0	1.26224	0	1	0
NFIC	NF1	NFIC	NF1	1.07	0.0473	0.0338	0	0	0	0	0	0	0	0	0	0.377929	0	0.640503	1	1	0
NFIC	NF2	NFIC	NF2	1.18	0.0001	0.0002	0	0	0	0	0	0	0	0	1	-4.60517	0	1.93393	0	1	0
NFIC	NFIC	NFIC	NFIC	8.28	0.0001	0.0002	1	1	1	1	0	0	0	0	0	2.30259	0	2.30259	NA	1	0
NFIC	PDGFRA	NFIC	PDGFRA	1.08	0.0141	0.0128	0	0	0	0	0	0	0	0	0	2.63428	1	-4.60517	1	1	0
NFIC	PIK3R1	NFIC	PIK3R1	1.08	0.001	0.0014	0	0	0	0	0	0	0	0	0	1.56398	1	-4.60517	1	1	0
NFIC	PTEN	NFIC	PTEN	1.07	0.0022	0.0028	0	0	0	0	0	0	0	0	1	-4.60517	0	1.56862	0	1	0
NFIC	RAF1	NFIC	RAF1	1.04	0.0029	0.0035	0	0	0	0	0	0	0	0	0	NA	1	-4.60517	0	1	0
NFIC	RB1	NFIC	RB1	1.1	0.0015	0.002	0	0	0	0	0	0	0	0	0	0.828066	1	-4.60517	0	1	0
NFIC	RELA	NFIC	P65	1.21	0.0001	0.0002	1	0	0	0	0	0	0	0	0	NA	1	-4.60517	0	1	0
NFIC	SMAD2	NFIC	SMAD2	1.08	0.0006	0.0009	0	0	0	0	0	0	0	0	1	-4.60517	1	-4.60517	0	1	0
NFIC	SOX3	NFIC	SOX3	1.43	0.0001	0.0002	1	0	0	1	0	0	0	0	1	-4.60517	0	2.65089	0	1	0
NFIC	STK11	NFIC	STK11	1.09	0.0001	0.0002	0	0	0	0	0	0	0	0	0	1.52606	0	2.42185	0	1	0
NFIC	STK3	NFIC	MST2	1.08	0.0605	0.0409	0	0	0	0	0	0	0	0	0	2.48027	1	-4.60517	0	1	0
NFIC	STK4	NFIC	MST1	1.09	0.0016	0.0021	0	0	0	0	0	0	0	0	0	2.89959	1	-4.60517	0	1	0
NFIC	TCF3	NFIC	TCF3	1.16	0.0001	0.0002	0	0	0	0	0	0	0	0	0	4.01638	0	4.05468	1	1	0
NFIC	TEAD2	NFIC	TEAD2	1.26	0.0001	0.0002	1	0	0	0	0	0	0	0	0	NA	0	2.65089	0	1	0
NFIC	TERT	NFIC	TERT	1.16	0.0001	0.0002	0	0	0	0	0	0	0	0	1	-4.60517	0	0.510826	0	1	0
NFIC	TNFRSF1A	NFIC	TNFRSF1A	1.03	0.0782	0.0501	0	0	0	0	0	0	0	0	1	-4.60517	1	-4.60517	0	0	0
NFIC	TP53	NFIC	TP53	1.13	0.0002	0.0004	0	0	0	0	0	0	0	0	0	1.84263	0	2.30259	1	1	0
NFIC	TSC1	NFIC	TSC1	1.05	0.0154	0.0138	0	0	0	0	0	0	0	0	1	-4.60517	1	-4.60517	0	0	0
NFIC	YWHAZ	NFIC	14-3-3ZETA	1.04	0.0235	0.0194	0	0	0	0	0	0	0	0	0	1.09861	1	-4.60517	0	1	0
PDGFRA	AKT1	PDGFRA	AKT1	1.52	0.0002	0.0004	1	1	1	0	0	0	0	0	0	1.8718	0	0.111226	0	1	3	I-set/Pkinase:PH/Pkinase_Tyr:Pkinase/Pkinase_Tyr
PDGFRA	ARNT	PDGFRA	HIF1-B	1.3	0.0001	0.0002	1	0	0	0	0	0	0	0	0	0.368039	1	-0.320908	1	1	0
PDGFRA	AURKA	PDGFRA	AURKA	1.32	0.0009	0.0013	1	0	0	0	0	0	0	0	1	-4.60517	1	-4.60517	0	1	2	I-set/Pkinase:Pkinase/Pkinase_Tyr
PDGFRA	CCND2	PDGFRA	CCND2	1.28	0.0006	0.0009	1	0	0	0	0	0	0	0	0	1.29766	1	-4.60517	0	1	0
PDGFRA	CCNE1	PDGFRA	CCNE1	1.06	0.0225	0.0187	0	0	0	0	0	0	0	0	1	-0.0198026	1	-4.60517	0	1	0
PDGFRA	CD44	PDGFRA	CD44	1.4	0.0001	0.0002	1	0	0	0	0	0	0	0	1	-4.60517	0	1.16575	1	1	0
PDGFRA	CDC42	PDGFRA	CDC42	1.08	0.0071	0.0073	0	0	0	0	0	0	0	0	1	-4.60517	0	NA	0	1	0
PDGFRA	CDK4	PDGFRA	CDK4	1.87	0.0001	0.0002	1	1	1	1	0	0	0	0	1	-0.25806	0	NA	0	1	2	I-set/Pkinase:Pkinase/Pkinase_Tyr
PDGFRA	CDK6	PDGFRA	CDK6	1.35	0.0001	0.0002	1	0	0	1	0	0	0	0	1	-4.60517	0	0.864997	0	1	2	I-set/Pkinase:Pkinase/Pkinase_Tyr
PDGFRA	CDKN2A	PDGFRA	CDKN2A	1.37	0.0004	0.0007	1	0	0	0	0	0	0	0	0	1.31133	0	0.251314	0	1	0
[truncated: 1,488 more rows]
