# Supplementary material for: The OncoPPi network of cancer-focused protein–protein interactions to inform biological insights and therapeutic strategies
Source: Nat Commun. 2017 Feb 16;8:14356. doi: 10.1038/ncomms14356 (PMC5316855; doi:10.1038/ncomms14356)
Supplement: Supplementary Data 3 — Cytoscape compatible version of the OncoPPi network. [file ncomms14356-s4.zip]

Archive with 50 entries (50 files):
- CytoscapeSession-2016_12_14-12_51/3.0.0.version
- CytoscapeSession-2016_12_14-12_51/networks/8205-Sheet1.xgmml
- CytoscapeSession-2016_12_14-12_51/views/8231-8715-OncoPPi+network.xgmml
- CytoscapeSession-2016_12_14-12_51/tables/global/547-15253+hidden+edge.cytable
- CytoscapeSession-2016_12_14-12_51/tables/global/554-16312+hidden+network.cytable
- CytoscapeSession-2016_12_14-12_51/tables/global/532-16312+default+edge.cytable
- CytoscapeSession-2016_12_14-12_51/tables/8205-Sheet1/SHARED_ATTRS-org.cytoscape.model.CyNode-Sheet1+root+shared++node.cytable
- CytoscapeSession-2016_12_14-12_51/tables/8205-Sheet1/SHARED_ATTRS-org.cytoscape.model.CyNetwork-Sheet1+root+shared++network.cytable
- CytoscapeSession-2016_12_14-12_51/tables/8221-8221/LOCAL_ATTRS-org.cytoscape.model.CyNode-8221+default+node.cytable
- CytoscapeSession-2016_12_14-12_51/tables/8205-Sheet1/LOCAL_ATTRS-org.cytoscape.model.CyNetwork-Sheet1+root+default++network.cytable
- CytoscapeSession-2016_12_14-12_51/tables/8205-Sheet1/LOCAL_ATTRS-org.cytoscape.model.CyNode-Sheet1+root+default++node.cytable
- CytoscapeSession-2016_12_14-12_51/tables/global/541-16312+hidden+edge.cytable
- CytoscapeSession-2016_12_14-12_51/tables/8231-OncoPPi+network/LOCAL_ATTRS-org.cytoscape.model.CyNetwork-OncoPPi+network+default++network.cytable
- CytoscapeSession-2016_12_14-12_51/tables/global/545-16312+default+node.cytable
- CytoscapeSession-2016_12_14-12_51/tables/global/552-16312+default+network.cytable
- CytoscapeSession-2016_12_14-12_51/tables/global/553-15253+hidden+node.cytable
- CytoscapeSession-2016_12_14-12_51/tables/8231-OncoPPi+network/HIDDEN-org.cytoscape.model.CyEdge-8231+hidden+edge.cytable
- CytoscapeSession-2016_12_14-12_51/tables/8231-OncoPPi+network/HIDDEN-org.cytoscape.model.CyNode-8231+hidden+node.cytable
- CytoscapeSession-2016_12_14-12_51/tables/global/534-15253+default+network.cytable
- CytoscapeSession-2016_12_14-12_51/tables/global/543-16312+hidden+node.cytable
- CytoscapeSession-2016_12_14-12_51/tables/8205-Sheet1/SHARED_ATTRS-org.cytoscape.model.CyEdge-Sheet1+root+shared++edge.cytable
- CytoscapeSession-2016_12_14-12_51/tables/global/539-15253+default+edge.cytable
- CytoscapeSession-2016_12_14-12_51/tables/8205-Sheet1/LOCAL_ATTRS-org.cytoscape.model.CyEdge-Sheet1+root+default++edge.cytable
- CytoscapeSession-2016_12_14-12_51/tables/8221-8221/HIDDEN-org.cytoscape.model.CyNode-8221+hidden+node.cytable
- CytoscapeSession-2016_12_14-12_51/tables/8221-8221/HIDDEN-org.cytoscape.model.CyEdge-8221+hidden+edge.cytable
- CytoscapeSession-2016_12_14-12_51/tables/global/540-15253+hidden+network.cytable
- CytoscapeSession-2016_12_14-12_51/tables/8221-8221/HIDDEN-org.cytoscape.model.CyNetwork-8221+hidden+network.cytable
- CytoscapeSession-2016_12_14-12_51/tables/global/536-15253+default+node.cytable
- CytoscapeSession-2016_12_14-12_51/tables/8205-Sheet1/HIDDEN-org.cytoscape.model.CyNode-8205+hidden+node.cytable
- CytoscapeSession-2016_12_14-12_51/tables/8231-OncoPPi+network/HIDDEN-org.cytoscape.model.CyNetwork-8231+hidden+network.cytable
- CytoscapeSession-2016_12_14-12_51/tables/8205-Sheet1/HIDDEN-org.cytoscape.model.CyEdge-8205+hidden+edge.cytable
- CytoscapeSession-2016_12_14-12_51/tables/8221-8221/LOCAL_ATTRS-org.cytoscape.model.CyNetwork-8221+default+network.cytable
- CytoscapeSession-2016_12_14-12_51/tables/8231-OncoPPi+network/LOCAL_ATTRS-org.cytoscape.model.CyNode-OncoPPi+network+default++node.cytable
- CytoscapeSession-2016_12_14-12_51/tables/8231-OncoPPi+network/LOCAL_ATTRS-org.cytoscape.model.CyEdge-OncoPPi+network+default++edge.cytable
- CytoscapeSession-2016_12_14-12_51/tables/8205-Sheet1/HIDDEN-org.cytoscape.model.CyNetwork-8205+hidden+network.cytable
- CytoscapeSession-2016_12_14-12_51/tables/8221-8221/LOCAL_ATTRS-org.cytoscape.model.CyEdge-8221+default+edge.cytable
- CytoscapeSession-2016_12_14-12_51/tables/cytables.xml
- CytoscapeSession-2016_12_14-12_51/session_vizmap.xml
- CytoscapeSession-2016_12_14-12_51/properties/org.genemania.props
- CytoscapeSession-2016_12_14-12_51/properties/session_bookmarks.xml
- CytoscapeSession-2016_12_14-12_51/apps/org.cytoscape.ding.customgraphicsmgr/image_metadata.props
- CytoscapeSession-2016_12_14-12_51/apps/org.cytoscape.swing-application/session_state.xml
- CytoscapeSession-2016_12_14-12_51/apps/org.cytoscape.swing-application/network_list.xml
- CytoscapeSession-2016_12_14-12_51/apps/PINA/mlnVenn.props
- CytoscapeSession-2016_12_14-12_51/apps/org.cytoscape.filter/filters.json
- CytoscapeSession-2016_12_14-12_51/apps/org.cytoscape.filter/filterChains.json
- CytoscapeSession-2016_12_14-12_51/apps/org.cytoscape.browser/NodeTable.props
- CytoscapeSession-2016_12_14-12_51/apps/org.cytoscape.browser/EdgeTable.props
- CytoscapeSession-2016_12_14-12_51/apps/org.cytoscape.browser/NetworkTable.props
- CytoscapeSession-2016_12_14-12_51/apps/org.cytoscape.browser/UnassignedTables.props
