# Supplementary material for: The OncoPPi network of cancer-focused protein–protein interactions to inform biological insights and therapeutic strategies
Source: Nat Commun. 2017 Feb 16;8:14356. doi: 10.1038/ncomms14356 (PMC5316855; doi:10.1038/ncomms14356)
Supplement: Supplementary Data 3 — Cytoscape compatible version of the OncoPPi network. [file ncomms14356-s4.zip › CytoscapeSession-2016_12_14-12_51/networks/8205-Sheet1.xgmml]

<?xml version="1.0" encoding="UTF-8" standalone="yes"?>
<graph id="8205" label="Sheet1" cy:view="0" cy:registered="0" cy:documentVersion="3.0" xmlns:dc="http://purl.org/dc/elements/1.1/" xmlns:xlink="http://www.w3.org/1999/xlink" xmlns:rdf="http://www.w3.org/1999/02/22-rdf-syntax-ns#" xmlns:cy="http://www.cytoscape.org" xmlns="http://www.cs.rpi.edu/XGMML">
  <att>
    <graph id="8221" label="8221" cy:registered="0">
    </graph>
  </att>
  <att>
    <graph id="8231" label="OncoPPi network" cy:registered="1">
      <node id="8701" label="YAP1"/>
      <node id="8698" label="WT1"/>
      <node id="8687" label="TTYH2"/>
      <node id="8672" label="TP53"/>
      <node id="8669" label="TNFRSF1A"/>
      <node id="8651" label="WHSC1L1"/>
      <node id="8647" label="SOX4"/>
      <node id="8641" label="SMARCA4"/>
      <node id="8638" label="SMAD1"/>
      <node id="8632" label="RELA"/>
      <node id="8630" label="RB1"/>
      <node id="8628" label="STK4"/>
      <node id="8626" label="STK3"/>
      <node id="8597" label="PTEN"/>
      <node id="8594" label="PIK3R1"/>
      <node id="8593" label="PIK3CA"/>
      <node id="8581" label="NFIC"/>
      <node id="8555" label="SMAD2"/>
      <node id="8538" label="MSH2"/>
      <node id="8530" label="MDM4"/>
      <node id="8528" label="MDM2"/>
      <node id="8520" label="MAPK14"/>
      <node id="8516" label="MAP2K6"/>
      <node id="8492" label="MAP2K5"/>
      <node id="8490" label="MAP3K5"/>
      <node id="8476" label="RAF1"/>
      <node id="8473" label="KRAS"/>
      <node id="8471" label="KEAP1"/>
      <node id="8468" label="PDGFRA"/>
      <node id="8461" label="IGF1R"/>
      <node id="8453" label="KDELR2"/>
      <node id="8444" label="HGF"/>
      <node id="8438" label="GRM1"/>
      <node id="8432" label="MET"/>
      <node id="8422" label="GLIS2"/>
      <node id="8420" label="TCF3"/>
      <node id="8417" label="GLIS1"/>
      <node id="8415" label="TERT"/>
      <node id="8402" label="FZR1"/>
      <node id="8389" label="ERBB2"/>
      <node id="8383" label="EGFR"/>
      <node id="8380" label="SOX3"/>
      <node id="8377" label="FOXO1"/>
      <node id="8375" label="DACH1"/>
      <node id="8369" label="CDKN2C"/>
      <node id="8334" label="CD44"/>
      <node id="8332" label="TEAD2"/>
      <node id="8320" label="CBLC"/>
      <node id="8312" label="BRAF"/>
      <node id="8309" label="NF2"/>
      <node id="8305" label="KAT2A"/>
      <node id="8298" label="TSC1"/>
      <node id="8296" label="LATS2"/>
      <node id="8292" label="AURKA"/>
      <node id="8289" label="HIF1A"/>
      <node id="8285" label="CDKN2B"/>
      <node id="8283" label="CDKN2A"/>
      <node id="8281" label="CDK6"/>
      <node id="8278" label="CCNE1"/>
      <node id="8276" label="CCND2"/>
      <node id="8273" label="ARNT"/>
      <node id="8271" label="YWHAZ"/>
      <node id="8269" label="YWHAG"/>
      <node id="8267" label="STK11"/>
      <node id="8265" label="SFN"/>
      <node id="8263" label="RASSF1"/>
      <node id="8261" label="MYC"/>
      <node id="8259" label="MAP2K3"/>
      <node id="8257" label="HRAS"/>
      <node id="8254" label="CDK4"/>
      <node id="8252" label="BECN1"/>
      <node id="8250" label="ARAF"/>
      <node id="8248" label="AKT1S1"/>
      <node id="8246" label="AKT1"/>
      <node id="8244" label="FGFR4"/>
      <node id="8242" label="EPHA2"/>
      <node id="8241" label="ABCB5"/>
      <edge id="8705" label="YAP1 (pp) YWHAZ" source="8701" target="8271" cy:directed="1"/>
      <edge id="8704" label="YAP1 (pp) YWHAG" source="8701" target="8269" cy:directed="1"/>
      <edge id="8703" label="YAP1 (pp) TEAD2" source="8701" target="8332" cy:directed="1"/>
      <edge id="8702" label="YAP1 (pp) LATS2" source="8701" target="8296" cy:directed="1"/>
      <edge id="8700" label="WT1 (pp) WT1" source="8698" target="8698" cy:directed="1"/>
      <edge id="8699" label="WT1 (pp) MYC" source="8698" target="8261" cy:directed="1"/>
      <edge id="8695" label="TTYH2 (pp) TTYH2" source="8687" target="8687" cy:directed="1"/>
      <edge id="8694" label="TTYH2 (pp) PDGFRA" source="8687" target="8468" cy:directed="1"/>
      <edge id="8693" label="TTYH2 (pp) NF2" source="8687" target="8309" cy:directed="1"/>
      <edge id="8692" label="TTYH2 (pp) KDELR2" source="8687" target="8453" cy:directed="1"/>
      <edge id="8691" label="TTYH2 (pp) KAT2A" source="8687" target="8305" cy:directed="1"/>
      <edge id="8690" label="TTYH2 (pp) GRM1" source="8687" target="8438" cy:directed="1"/>
      <edge id="8689" label="TTYH2 (pp) FGFR4" source="8687" target="8244" cy:directed="1"/>
      <edge id="8688" label="TTYH2 (pp) ERBB2" source="8687" target="8389" cy:directed="1"/>
      <edge id="8683" label="TP53 (pp) TP53" source="8672" target="8672" cy:directed="1"/>
      <edge id="8682" label="TP53 (pp) STK11" source="8672" target="8267" cy:directed="1"/>
      <edge id="8681" label="TP53 (pp) RELA" source="8672" target="8632" cy:directed="1"/>
      <edge id="8680" label="TP53 (pp) NF2" source="8672" target="8309" cy:directed="1"/>
      <edge id="8679" label="TP53 (pp) MYC" source="8672" target="8261" cy:directed="1"/>
      <edge id="8678" label="TP53 (pp) MDM4" source="8672" target="8530" cy:directed="1"/>
      <edge id="8677" label="TP53 (pp) MDM2" source="8672" target="8528" cy:directed="1"/>
      <edge id="8676" label="TP53 (pp) KAT2A" source="8672" target="8305" cy:directed="1"/>
      <edge id="8675" label="TP53 (pp) EPHA2" source="8672" target="8242" cy:directed="1"/>
      <edge id="8674" label="TP53 (pp) CDKN2A" source="8672" target="8283" cy:directed="1"/>
      <edge id="8673" label="TP53 (pp) CDK4" source="8672" target="8254" cy:directed="1"/>
      <edge id="8671" label="TNFRSF1A (pp) TNFRSF1A" source="8669" target="8669" cy:directed="1"/>
      <edge id="8670" label="TNFRSF1A (pp) CCND2" source="8669" target="8276" cy:directed="1"/>
      <edge id="8697" label="WHSC1L1 (pp) WHSC1L1" source="8651" target="8651" cy:directed="1"/>
      <edge id="8696" label="WHSC1L1 (pp) MYC" source="8651" target="8261" cy:directed="1"/>
      <edge id="8652" label="SOX4 (pp) WHSC1L1" source="8647" target="8651" cy:directed="1"/>
      <edge id="8650" label="SOX4 (pp) DACH1" source="8647" target="8375" cy:directed="1"/>
      <edge id="8649" label="SOX4 (pp) CDKN2A" source="8647" target="8283" cy:directed="1"/>
      <edge id="8648" label="SOX4 (pp) AURKA" source="8647" target="8292" cy:directed="1"/>
      <edge id="8644" label="SMARCA4 (pp) STK11" source="8641" target="8267" cy:directed="1"/>
      <edge id="8643" label="SMARCA4 (pp) RASSF1" source="8641" target="8263" cy:directed="1"/>
      <edge id="8642" label="SMARCA4 (pp) MYC" source="8641" target="8261" cy:directed="1"/>
      <edge id="8640" label="SMAD1 (pp) SMAD2" source="8638" target="8555" cy:directed="1"/>
      <edge id="8639" label="SMAD1 (pp) MAP2K3" source="8638" target="8259" cy:directed="1"/>
      <edge id="8636" label="RELA (pp) RELA" source="8632" target="8632" cy:directed="1"/>
      <edge id="8635" label="RELA (pp) MYC" source="8632" target="8261" cy:directed="1"/>
      <edge id="8634" label="RELA (pp) KAT2A" source="8632" target="8305" cy:directed="1"/>
      <edge id="8633" label="RELA (pp) EPHA2" source="8632" target="8242" cy:directed="1"/>
      <edge id="8631" label="RB1 (pp) MYC" source="8630" target="8261" cy:directed="1"/>
      <edge id="8662" label="STK4 (pp) STK4" source="8628" target="8628" cy:directed="1"/>
      <edge id="8661" label="STK3 (pp) STK4" source="8626" target="8628" cy:directed="1"/>
      <edge id="8660" label="STK3 (pp) STK3" source="8626" target="8626" cy:directed="1"/>
      <edge id="8598" label="PTEN (pp) AKT1" source="8597" target="8246" cy:directed="1"/>
      <edge id="8596" label="PIK3R1 (pp) AKT1" source="8594" target="8246" cy:directed="1"/>
      <edge id="8595" label="PIK3CA (pp) PIK3R1" source="8593" target="8594" cy:directed="1"/>
      <edge id="8582" label="NFIC (pp) NFIC" source="8581" target="8581" cy:directed="1"/>
      <edge id="8540" label="MSH2 (pp) MYC" source="8538" target="8261" cy:directed="1"/>
      <edge id="8539" label="MSH2 (pp) AKT1" source="8538" target="8246" cy:directed="1"/>
      <edge id="8532" label="MDM4 (pp) MDM2" source="8530" target="8528" cy:directed="1"/>
      <edge id="8531" label="MDM4 (pp) CDKN2A" source="8530" target="8283" cy:directed="1"/>
      <edge id="8529" label="MDM2 (pp) CDKN2A" source="8528" target="8283" cy:directed="1"/>
      <edge id="8527" label="MAPK14 (pp) TSC1" source="8520" target="8298" cy:directed="1"/>
      <edge id="8526" label="MAPK14 (pp) MAP2K3" source="8520" target="8259" cy:directed="1"/>
      <edge id="8525" label="MAPK14 (pp) CDK4" source="8520" target="8254" cy:directed="1"/>
      <edge id="8524" label="MAPK14 (pp) AKT1" source="8520" target="8246" cy:directed="1"/>
      <edge id="8521" label="MAP2K6 (pp) MAPK14" source="8516" target="8520" cy:directed="1"/>
      <edge id="8519" label="MAP2K6 (pp) MAP2K6" source="8516" target="8516" cy:directed="1"/>
      <edge id="8518" label="MAP2K6 (pp) MAP2K5" source="8516" target="8492" cy:directed="1"/>
      <edge id="8517" label="MAP2K6 (pp) MAP2K3" source="8516" target="8259" cy:directed="1"/>
      <edge id="8515" label="MAP2K5 (pp) TEAD2" source="8492" target="8332" cy:directed="1"/>
      <edge id="8514" label="MAP2K5 (pp) STK11" source="8492" target="8267" cy:directed="1"/>
      <edge id="8513" label="MAP2K5 (pp) RAF1" source="8492" target="8476" cy:directed="1"/>
      <edge id="8512" label="MAP2K5 (pp) PDGFRA" source="8492" target="8468" cy:directed="1"/>
      <edge id="8511" label="MAP2K5 (pp) NF2" source="8492" target="8309" cy:directed="1"/>
      <edge id="8510" label="MAP2K5 (pp) MYC" source="8492" target="8261" cy:directed="1"/>
      <edge id="8509" label="MAP2K5 (pp) MET" source="8492" target="8432" cy:directed="1"/>
      <edge id="8508" label="MAP2K5 (pp) MAP2K5" source="8492" target="8492" cy:directed="1"/>
      <edge id="8507" label="MAP2K5 (pp) MAP2K3" source="8492" target="8259" cy:directed="1"/>
      <edge id="8506" label="MAP2K5 (pp) LATS2" source="8492" target="8296" cy:directed="1"/>
      <edge id="8505" label="MAP2K5 (pp) HGF" source="8492" target="8444" cy:directed="1"/>
      <edge id="8504" label="MAP2K5 (pp) GRM1" source="8492" target="8438" cy:directed="1"/>
      <edge id="8503" label="MAP2K5 (pp) GLIS2" source="8492" target="8422" cy:directed="1"/>
      <edge id="8502" label="MAP2K5 (pp) FGFR4" source="8492" target="8244" cy:directed="1"/>
      <edge id="8501" label="MAP2K5 (pp) ERBB2" source="8492" target="8389" cy:directed="1"/>
      <edge id="8500" label="MAP2K5 (pp) EPHA2" source="8492" target="8242" cy:directed="1"/>
      <edge id="8499" label="MAP2K5 (pp) CDKN2B" source="8492" target="8285" cy:directed="1"/>
      <edge id="8498" label="MAP2K5 (pp) CDKN2A" source="8492" target="8283" cy:directed="1"/>
      <edge id="8497" label="MAP2K5 (pp) CDK6" source="8492" target="8281" cy:directed="1"/>
      <edge id="8496" label="MAP2K5 (pp) CDK4" source="8492" target="8254" cy:directed="1"/>
      <edge id="8495" label="MAP2K5 (pp) CD44" source="8492" target="8334" cy:directed="1"/>
      <edge id="8494" label="MAP2K5 (pp) CCND2" source="8492" target="8276" cy:directed="1"/>
      <edge id="8493" label="MAP2K5 (pp) AKT1" source="8492" target="8246" cy:directed="1"/>
      <edge id="8523" label="MAP3K5 (pp) MAP3K5" source="8490" target="8490" cy:directed="1"/>
      <edge id="8522" label="MAP3K5 (pp) LATS2" source="8490" target="8296" cy:directed="1"/>
      <edge id="8612" label="RAF1 (pp) YWHAZ" source="8476" target="8271" cy:directed="1"/>
      <edge id="8611" label="RAF1 (pp) TEAD2" source="8476" target="8332" cy:directed="1"/>
      <edge id="8610" label="RAF1 (pp) RAF1" source="8476" target="8476" cy:directed="1"/>
      <edge id="8609" label="RAF1 (pp) PDGFRA" source="8476" target="8468" cy:directed="1"/>
      <edge id="8608" label="RAF1 (pp) NF2" source="8476" target="8309" cy:directed="1"/>
      <edge id="8607" label="RAF1 (pp) MYC" source="8476" target="8261" cy:directed="1"/>
      <edge id="8606" label="RAF1 (pp) MAP3K5" source="8476" target="8490" cy:directed="1"/>
      <edge id="8605" label="RAF1 (pp) MAP2K3" source="8476" target="8259" cy:directed="1"/>
      <edge id="8604" label="RAF1 (pp) HRAS" source="8476" target="8257" cy:directed="1"/>
      <edge id="8603" label="RAF1 (pp) FGFR4" source="8476" target="8244" cy:directed="1"/>
      <edge id="8602" label="RAF1 (pp) CDKN2B" source="8476" target="8285" cy:directed="1"/>
      <edge id="8601" label="RAF1 (pp) CDK6" source="8476" target="8281" cy:directed="1"/>
      <edge id="8600" label="RAF1 (pp) CDK4" source="8476" target="8254" cy:directed="1"/>
      <edge id="8599" label="RAF1 (pp) AKT1" source="8476" target="8246" cy:directed="1"/>
      <edge id="8477" label="KRAS (pp) RAF1" source="8473" target="8476" cy:directed="1"/>
      <edge id="8475" label="KRAS (pp) BRAF" source="8473" target="8312" cy:directed="1"/>
      <edge id="8474" label="KRAS (pp) ARAF" source="8473" target="8250" cy:directed="1"/>
      <edge id="8472" label="KEAP1 (pp) KEAP1" source="8471" target="8471" cy:directed="1"/>
      <edge id="8592" label="PDGFRA (pp) PDGFRA" source="8468" target="8468" cy:directed="1"/>
      <edge id="8591" label="PDGFRA (pp) NF2" source="8468" target="8309" cy:directed="1"/>
      <edge id="8590" label="PDGFRA (pp) MYC" source="8468" target="8261" cy:directed="1"/>
      <edge id="8589" label="PDGFRA (pp) MAP2K3" source="8468" target="8259" cy:directed="1"/>
      <edge id="8588" label="PDGFRA (pp) LATS2" source="8468" target="8296" cy:directed="1"/>
      <edge id="8587" label="PDGFRA (pp) FGFR4" source="8468" target="8244" cy:directed="1"/>
      <edge id="8586" label="PDGFRA (pp) EPHA2" source="8468" target="8242" cy:directed="1"/>
      <edge id="8585" label="PDGFRA (pp) CDKN2B" source="8468" target="8285" cy:directed="1"/>
      <edge id="8584" label="PDGFRA (pp) CDK4" source="8468" target="8254" cy:directed="1"/>
      <edge id="8583" label="PDGFRA (pp) AKT1" source="8468" target="8246" cy:directed="1"/>
      <edge id="8470" label="KDELR2 (pp) STK11" source="8453" target="8267" cy:directed="1"/>
      <edge id="8469" label="KDELR2 (pp) PDGFRA" source="8453" target="8468" cy:directed="1"/>
      <edge id="8467" label="KDELR2 (pp) NF2" source="8453" target="8309" cy:directed="1"/>
      <edge id="8466" label="KDELR2 (pp) MYC" source="8453" target="8261" cy:directed="1"/>
      <edge id="8465" label="KDELR2 (pp) LATS2" source="8453" target="8296" cy:directed="1"/>
      <edge id="8464" label="KDELR2 (pp) KDELR2" source="8453" target="8453" cy:directed="1"/>
      <edge id="8463" label="KDELR2 (pp) KAT2A" source="8453" target="8305" cy:directed="1"/>
      <edge id="8462" label="KDELR2 (pp) IGF1R" source="8453" target="8461" cy:directed="1"/>
      <edge id="8460" label="KDELR2 (pp) GRM1" source="8453" target="8438" cy:directed="1"/>
      <edge id="8459" label="KDELR2 (pp) FGFR4" source="8453" target="8244" cy:directed="1"/>
      <edge id="8458" label="KDELR2 (pp) ERBB2" source="8453" target="8389" cy:directed="1"/>
      <edge id="8457" label="KDELR2 (pp) EPHA2" source="8453" target="8242" cy:directed="1"/>
      <edge id="8456" label="KDELR2 (pp) CD44" source="8453" target="8334" cy:directed="1"/>
      <edge id="8455" label="KDELR2 (pp) CCND2" source="8453" target="8276" cy:directed="1"/>
      <edge id="8454" label="KDELR2 (pp) BECN1" source="8453" target="8252" cy:directed="1"/>
      <edge id="8449" label="HGF (pp) STK11" source="8444" target="8267" cy:directed="1"/>
      <edge id="8448" label="HGF (pp) MYC" source="8444" target="8261" cy:directed="1"/>
      <edge id="8447" label="HGF (pp) MET" source="8444" target="8432" cy:directed="1"/>
      <edge id="8446" label="HGF (pp) LATS2" source="8444" target="8296" cy:directed="1"/>
      <edge id="8445" label="HGF (pp) EPHA2" source="8444" target="8242" cy:directed="1"/>
      <edge id="8443" label="GRM1 (pp) FGFR4" source="8438" target="8244" cy:directed="1"/>
      <edge id="8442" label="GRM1 (pp) EPHA2" source="8438" target="8242" cy:directed="1"/>
      <edge id="8441" label="GRM1 (pp) CDKN2B" source="8438" target="8285" cy:directed="1"/>
      <edge id="8440" label="GRM1 (pp) CD44" source="8438" target="8334" cy:directed="1"/>
      <edge id="8439" label="GRM1 (pp) CCND2" source="8438" target="8276" cy:directed="1"/>
      <edge id="8537" label="MET (pp) STK11" source="8432" target="8267" cy:directed="1"/>
      <edge id="8536" label="MET (pp) FGFR4" source="8432" target="8244" cy:directed="1"/>
      <edge id="8535" label="MET (pp) EPHA2" source="8432" target="8242" cy:directed="1"/>
      <edge id="8534" label="MET (pp) CD44" source="8432" target="8334" cy:directed="1"/>
      <edge id="8533" label="MET (pp) CCND2" source="8432" target="8276" cy:directed="1"/>
      <edge id="8437" label="GLIS2 (pp) TEAD2" source="8422" target="8332" cy:directed="1"/>
      <edge id="8436" label="GLIS2 (pp) STK11" source="8422" target="8267" cy:directed="1"/>
      <edge id="8435" label="GLIS2 (pp) NF2" source="8422" target="8309" cy:directed="1"/>
      <edge id="8434" label="GLIS2 (pp) MYC" source="8422" target="8261" cy:directed="1"/>
      <edge id="8433" label="GLIS2 (pp) MET" source="8422" target="8432" cy:directed="1"/>
      <edge id="8431" label="GLIS2 (pp) GLIS2" source="8422" target="8422" cy:directed="1"/>
      <edge id="8430" label="GLIS2 (pp) FGFR4" source="8422" target="8244" cy:directed="1"/>
      <edge id="8429" label="GLIS2 (pp) ERBB2" source="8422" target="8389" cy:directed="1"/>
      <edge id="8428" label="GLIS2 (pp) EPHA2" source="8422" target="8242" cy:directed="1"/>
      <edge id="8427" label="GLIS2 (pp) CDK6" source="8422" target="8281" cy:directed="1"/>
      <edge id="8426" label="GLIS2 (pp) CDK4" source="8422" target="8254" cy:directed="1"/>
      <edge id="8425" label="GLIS2 (pp) CCNE1" source="8422" target="8278" cy:directed="1"/>
      <edge id="8424" label="GLIS2 (pp) BECN1" source="8422" target="8252" cy:directed="1"/>
      <edge id="8423" label="GLIS2 (pp) AKT1" source="8422" target="8246" cy:directed="1"/>
      <edge id="8665" label="TCF3 (pp) TCF3" source="8420" target="8420" cy:directed="1"/>
      <edge id="8664" label="TCF3 (pp) KAT2A" source="8420" target="8305" cy:directed="1"/>
      <edge id="8663" label="TCF3 (pp) AURKA" source="8420" target="8292" cy:directed="1"/>
      <edge id="8421" label="GLIS1 (pp) TCF3" source="8417" target="8420" cy:directed="1"/>
      <edge id="8419" label="GLIS1 (pp) SOX3" source="8417" target="8380" cy:directed="1"/>
      <edge id="8418" label="GLIS1 (pp) GLIS1" source="8417" target="8417" cy:directed="1"/>
      <edge id="8668" label="TERT (pp) AKT1" source="8415" target="8246" cy:directed="1"/>
      <edge id="8416" label="FZR1 (pp) TERT" source="8402" target="8415" cy:directed="1"/>
      <edge id="8414" label="FZR1 (pp) STK11" source="8402" target="8267" cy:directed="1"/>
      <edge id="8413" label="FZR1 (pp) MYC" source="8402" target="8261" cy:directed="1"/>
      <edge id="8412" label="FZR1 (pp) LATS2" source="8402" target="8296" cy:directed="1"/>
      <edge id="8411" label="FZR1 (pp) FZR1" source="8402" target="8402" cy:directed="1"/>
      <edge id="8410" label="FZR1 (pp) FGFR4" source="8402" target="8244" cy:directed="1"/>
      <edge id="8409" label="FZR1 (pp) ERBB2" source="8402" target="8389" cy:directed="1"/>
      <edge id="8408" label="FZR1 (pp) EPHA2" source="8402" target="8242" cy:directed="1"/>
      <edge id="8407" label="FZR1 (pp) CDKN2B" source="8402" target="8285" cy:directed="1"/>
      <edge id="8406" label="FZR1 (pp) CDKN2A" source="8402" target="8283" cy:directed="1"/>
      <edge id="8405" label="FZR1 (pp) CDK6" source="8402" target="8281" cy:directed="1"/>
      <edge id="8404" label="FZR1 (pp) ARNT" source="8402" target="8273" cy:directed="1"/>
      <edge id="8403" label="FZR1 (pp) AKT1" source="8402" target="8246" cy:directed="1"/>
      <edge id="8395" label="ERBB2 (pp) STK11" source="8389" target="8267" cy:directed="1"/>
      <edge id="8394" label="ERBB2 (pp) LATS2" source="8389" target="8296" cy:directed="1"/>
      <edge id="8393" label="ERBB2 (pp) FGFR4" source="8389" target="8244" cy:directed="1"/>
      <edge id="8392" label="ERBB2 (pp) CDKN2B" source="8389" target="8285" cy:directed="1"/>
      <edge id="8391" label="ERBB2 (pp) CD44" source="8389" target="8334" cy:directed="1"/>
      <edge id="8390" label="ERBB2 (pp) CCND2" source="8389" target="8276" cy:directed="1"/>
      <edge id="8384" label="EGFR (pp) NF2" source="8383" target="8309" cy:directed="1"/>
      <edge id="8646" label="SOX3 (pp) TEAD2" source="8380" target="8332" cy:directed="1"/>
      <edge id="8645" label="SOX3 (pp) SOX3" source="8380" target="8380" cy:directed="1"/>
      <edge id="8401" label="FOXO1 (pp) YWHAZ" source="8377" target="8271" cy:directed="1"/>
      <edge id="8382" label="DACH1 (pp) TEAD2" source="8375" target="8332" cy:directed="1"/>
      <edge id="8381" label="DACH1 (pp) SOX3" source="8375" target="8380" cy:directed="1"/>
      <edge id="8379" label="DACH1 (pp) MYC" source="8375" target="8261" cy:directed="1"/>
      <edge id="8378" label="DACH1 (pp) FOXO1" source="8375" target="8377" cy:directed="1"/>
      <edge id="8376" label="DACH1 (pp) DACH1" source="8375" target="8375" cy:directed="1"/>
      <edge id="8374" label="CDKN2C (pp) FGFR4" source="8369" target="8244" cy:directed="1"/>
      <edge id="8373" label="CDKN2C (pp) CDK6" source="8369" target="8281" cy:directed="1"/>
      <edge id="8372" label="CDKN2C (pp) CDK4" source="8369" target="8254" cy:directed="1"/>
      <edge id="8371" label="CDKN2C (pp) CCND2" source="8369" target="8276" cy:directed="1"/>
      <edge id="8370" label="CDKN2C (pp) AKT1" source="8369" target="8246" cy:directed="1"/>
      <edge id="8336" label="CD44 (pp) FGFR4" source="8334" target="8244" cy:directed="1"/>
      <edge id="8335" label="CD44 (pp) AKT1" source="8334" target="8246" cy:directed="1"/>
      <edge id="8667" label="TEAD2 (pp) TEAD2" source="8332" target="8332" cy:directed="1"/>
      <edge id="8666" label="TEAD2 (pp) EPHA2" source="8332" target="8242" cy:directed="1"/>
      <edge id="8324" label="CBLC (pp) STK11" source="8320" target="8267" cy:directed="1"/>
      <edge id="8323" label="CBLC (pp) NF2" source="8320" target="8309" cy:directed="1"/>
      <edge id="8322" label="CBLC (pp) EPHA2" source="8320" target="8242" cy:directed="1"/>
      <edge id="8321" label="CBLC (pp) CCND2" source="8320" target="8276" cy:directed="1"/>
      <edge id="8319" label="BRAF (pp) YWHAZ" source="8312" target="8271" cy:directed="1"/>
      <edge id="8318" label="BRAF (pp) YWHAG" source="8312" target="8269" cy:directed="1"/>
      <edge id="8317" label="BRAF (pp) SFN" source="8312" target="8265" cy:directed="1"/>
      <edge id="8316" label="BRAF (pp) HRAS" source="8312" target="8257" cy:directed="1"/>
      <edge id="8315" label="BRAF (pp) BRAF" source="8312" target="8312" cy:directed="1"/>
      <edge id="8314" label="BRAF (pp) ARAF" source="8312" target="8250" cy:directed="1"/>
      <edge id="8313" label="BRAF (pp) AKT1" source="8312" target="8246" cy:directed="1"/>
      <edge id="8580" label="NF2 (pp) TSC1" source="8309" target="8298" cy:directed="1"/>
      <edge id="8579" label="NF2 (pp) TERT" source="8309" target="8415" cy:directed="1"/>
      <edge id="8578" label="NF2 (pp) STK11" source="8309" target="8267" cy:directed="1"/>
      <edge id="8577" label="NF2 (pp) NF2" source="8309" target="8309" cy:directed="1"/>
      <edge id="8576" label="NF2 (pp) MYC" source="8309" target="8261" cy:directed="1"/>
      <edge id="8575" label="NF2 (pp) MAP2K3" source="8309" target="8259" cy:directed="1"/>
      <edge id="8574" label="NF2 (pp) LATS2" source="8309" target="8296" cy:directed="1"/>
      <edge id="8573" label="NF2 (pp) FGFR4" source="8309" target="8244" cy:directed="1"/>
      <edge id="8572" label="NF2 (pp) ERBB2" source="8309" target="8389" cy:directed="1"/>
      <edge id="8571" label="NF2 (pp) EPHA2" source="8309" target="8242" cy:directed="1"/>
      <edge id="8570" label="NF2 (pp) CDKN2C" source="8309" target="8369" cy:directed="1"/>
      <edge id="8569" label="NF2 (pp) CDKN2B" source="8309" target="8285" cy:directed="1"/>
      <edge id="8568" label="NF2 (pp) CDK6" source="8309" target="8281" cy:directed="1"/>
      <edge id="8567" label="NF2 (pp) CDK4" source="8309" target="8254" cy:directed="1"/>
      <edge id="8566" label="NF2 (pp) CD44" source="8309" target="8334" cy:directed="1"/>
      <edge id="8565" label="NF2 (pp) CCNE1" source="8309" target="8278" cy:directed="1"/>
      <edge id="8564" label="NF2 (pp) CCND2" source="8309" target="8276" cy:directed="1"/>
      <edge id="8563" label="NF2 (pp) AURKA" source="8309" target="8292" cy:directed="1"/>
      <edge id="8562" label="NF2 (pp) ARNT" source="8309" target="8273" cy:directed="1"/>
      <edge id="8561" label="NF2 (pp) AKT1" source="8309" target="8246" cy:directed="1"/>
      <edge id="8452" label="KAT2A (pp) STK11" source="8305" target="8267" cy:directed="1"/>
      <edge id="8451" label="KAT2A (pp) CCND2" source="8305" target="8276" cy:directed="1"/>
      <edge id="8686" label="TSC1 (pp) TSC1" source="8298" target="8298" cy:directed="1"/>
      <edge id="8685" label="TSC1 (pp) CCNE1" source="8298" target="8278" cy:directed="1"/>
      <edge id="8684" label="TSC1 (pp) AKT1" source="8298" target="8246" cy:directed="1"/>
      <edge id="8482" label="LATS2 (pp) LATS2" source="8296" target="8296" cy:directed="1"/>
      <edge id="8481" label="LATS2 (pp) FGFR4" source="8296" target="8244" cy:directed="1"/>
      <edge id="8480" label="LATS2 (pp) EPHA2" source="8296" target="8242" cy:directed="1"/>
      <edge id="8479" label="LATS2 (pp) CDKN2B" source="8296" target="8285" cy:directed="1"/>
      <edge id="8478" label="LATS2 (pp) AKT1" source="8296" target="8246" cy:directed="1"/>
      <edge id="8299" label="AURKA (pp) TSC1" source="8292" target="8298" cy:directed="1"/>
      <edge id="8297" label="AURKA (pp) LATS2" source="8292" target="8296" cy:directed="1"/>
      <edge id="8295" label="AURKA (pp) EPHA2" source="8292" target="8242" cy:directed="1"/>
      <edge id="8294" label="AURKA (pp) CCNE1" source="8292" target="8278" cy:directed="1"/>
      <edge id="8293" label="AURKA (pp) AKT1" source="8292" target="8246" cy:directed="1"/>
      <edge id="8450" label="HIF1A (pp) CDKN2A" source="8289" target="8283" cy:directed="1"/>
      <edge id="8368" label="CDKN2B (pp) CDKN2B" source="8285" target="8285" cy:directed="1"/>
      <edge id="8367" label="CDKN2B (pp) CDKN2A" source="8285" target="8283" cy:directed="1"/>
      <edge id="8366" label="CDKN2B (pp) CDK6" source="8285" target="8281" cy:directed="1"/>
      <edge id="8365" label="CDKN2B (pp) CDK4" source="8285" target="8254" cy:directed="1"/>
      <edge id="8364" label="CDKN2B (pp) CCND2" source="8285" target="8276" cy:directed="1"/>
      <edge id="8363" label="CDKN2B (pp) AKT1" source="8285" target="8246" cy:directed="1"/>
      <edge id="8362" label="CDKN2A (pp) STK11" source="8283" target="8267" cy:directed="1"/>
      <edge id="8361" label="CDKN2A (pp) EPHA2" source="8283" target="8242" cy:directed="1"/>
      <edge id="8360" label="CDKN2A (pp) CDKN2A" source="8283" target="8283" cy:directed="1"/>
      <edge id="8359" label="CDKN2A (pp) CDK6" source="8283" target="8281" cy:directed="1"/>
      <edge id="8358" label="CDKN2A (pp) CDK4" source="8283" target="8254" cy:directed="1"/>
      <edge id="8357" label="CDKN2A (pp) CCNE1" source="8283" target="8278" cy:directed="1"/>
      <edge id="8356" label="CDKN2A (pp) CCND2" source="8283" target="8276" cy:directed="1"/>
      <edge id="8355" label="CDK6 (pp) STK11" source="8281" target="8267" cy:directed="1"/>
      <edge id="8354" label="CDK6 (pp) LATS2" source="8281" target="8296" cy:directed="1"/>
      <edge id="8353" label="CDK6 (pp) FGFR4" source="8281" target="8244" cy:directed="1"/>
      <edge id="8352" label="CDK6 (pp) EPHA2" source="8281" target="8242" cy:directed="1"/>
      <edge id="8351" label="CDK6 (pp) CDK6" source="8281" target="8281" cy:directed="1"/>
      <edge id="8350" label="CDK6 (pp) CDK4" source="8281" target="8254" cy:directed="1"/>
      <edge id="8349" label="CDK6 (pp) CD44" source="8281" target="8334" cy:directed="1"/>
      <edge id="8348" label="CDK6 (pp) CCNE1" source="8281" target="8278" cy:directed="1"/>
      <edge id="8347" label="CDK6 (pp) CCND2" source="8281" target="8276" cy:directed="1"/>
      <edge id="8346" label="CDK6 (pp) AKT1" source="8281" target="8246" cy:directed="1"/>
      <edge id="8333" label="CCND2 (pp) TEAD2" source="8276" target="8332" cy:directed="1"/>
      <edge id="8331" label="CCND2 (pp) STK11" source="8276" target="8267" cy:directed="1"/>
      <edge id="8330" label="CCND2 (pp) LATS2" source="8276" target="8296" cy:directed="1"/>
      <edge id="8329" label="CCND2 (pp) FGFR4" source="8276" target="8244" cy:directed="1"/>
      <edge id="8328" label="CCND2 (pp) EPHA2" source="8276" target="8242" cy:directed="1"/>
      <edge id="8327" label="CCND2 (pp) CCNE1" source="8276" target="8278" cy:directed="1"/>
      <edge id="8326" label="CCND2 (pp) CCND2" source="8276" target="8276" cy:directed="1"/>
      <edge id="8325" label="CCND2 (pp) AURKA" source="8276" target="8292" cy:directed="1"/>
      <edge id="8291" label="ARNT (pp) STK11" source="8273" target="8267" cy:directed="1"/>
      <edge id="8290" label="ARNT (pp) HIF1A" source="8273" target="8289" cy:directed="1"/>
      <edge id="8288" label="ARNT (pp) FGFR4" source="8273" target="8244" cy:directed="1"/>
      <edge id="8287" label="ARNT (pp) EPHA2" source="8273" target="8242" cy:directed="1"/>
      <edge id="8286" label="ARNT (pp) CDKN2B" source="8273" target="8285" cy:directed="1"/>
      <edge id="8284" label="ARNT (pp) CDKN2A" source="8273" target="8283" cy:directed="1"/>
      <edge id="8282" label="ARNT (pp) CDK6" source="8273" target="8281" cy:directed="1"/>
      <edge id="8280" label="ARNT (pp) CDK4" source="8273" target="8254" cy:directed="1"/>
      <edge id="8279" label="ARNT (pp) CCNE1" source="8273" target="8278" cy:directed="1"/>
      <edge id="8277" label="ARNT (pp) CCND2" source="8273" target="8276" cy:directed="1"/>
      <edge id="8275" label="ARNT (pp) ARNT" source="8273" target="8273" cy:directed="1"/>
      <edge id="8274" label="ARNT (pp) AKT1" source="8273" target="8246" cy:directed="1"/>
      <edge id="8714" label="YWHAZ (pp) YWHAZ" source="8271" target="8271" cy:directed="1"/>
      <edge id="8713" label="YWHAZ (pp) LATS2" source="8271" target="8296" cy:directed="1"/>
      <edge id="8712" label="YWHAG (pp) YWHAZ" source="8269" target="8271" cy:directed="1"/>
      <edge id="8711" label="YWHAG (pp) YWHAG" source="8269" target="8269" cy:directed="1"/>
      <edge id="8710" label="YWHAG (pp) STK11" source="8269" target="8267" cy:directed="1"/>
      <edge id="8709" label="YWHAG (pp) RAF1" source="8269" target="8476" cy:directed="1"/>
      <edge id="8708" label="YWHAG (pp) LATS2" source="8269" target="8296" cy:directed="1"/>
      <edge id="8707" label="YWHAG (pp) FOXO1" source="8269" target="8377" cy:directed="1"/>
      <edge id="8706" label="YWHAG (pp) AKT1S1" source="8269" target="8248" cy:directed="1"/>
      <edge id="8659" label="STK11 (pp) STK11" source="8267" target="8267" cy:directed="1"/>
      <edge id="8658" label="STK11 (pp) MAP2K3" source="8267" target="8259" cy:directed="1"/>
      <edge id="8657" label="STK11 (pp) LATS2" source="8267" target="8296" cy:directed="1"/>
      <edge id="8656" label="STK11 (pp) FGFR4" source="8267" target="8244" cy:directed="1"/>
      <edge id="8655" label="STK11 (pp) CDKN2B" source="8267" target="8285" cy:directed="1"/>
      <edge id="8654" label="STK11 (pp) CCNE1" source="8267" target="8278" cy:directed="1"/>
      <edge id="8653" label="STK11 (pp) AKT1" source="8267" target="8246" cy:directed="1"/>
      <edge id="8637" label="SFN (pp) SFN" source="8265" target="8265" cy:directed="1"/>
      <edge id="8629" label="RASSF1 (pp) STK4" source="8263" target="8628" cy:directed="1"/>
      <edge id="8627" label="RASSF1 (pp) STK3" source="8263" target="8626" cy:directed="1"/>
      <edge id="8625" label="RASSF1 (pp) STK11" source="8263" target="8267" cy:directed="1"/>
      <edge id="8624" label="RASSF1 (pp) RASSF1" source="8263" target="8263" cy:directed="1"/>
      <edge id="8623" label="RASSF1 (pp) RAF1" source="8263" target="8476" cy:directed="1"/>
      <edge id="8622" label="RASSF1 (pp) NF2" source="8263" target="8309" cy:directed="1"/>
      <edge id="8621" label="RASSF1 (pp) MYC" source="8263" target="8261" cy:directed="1"/>
      <edge id="8620" label="RASSF1 (pp) MAP2K3" source="8263" target="8259" cy:directed="1"/>
      <edge id="8619" label="RASSF1 (pp) LATS2" source="8263" target="8296" cy:directed="1"/>
      <edge id="8618" label="RASSF1 (pp) GLIS2" source="8263" target="8422" cy:directed="1"/>
      <edge id="8617" label="RASSF1 (pp) FGFR4" source="8263" target="8244" cy:directed="1"/>
      <edge id="8616" label="RASSF1 (pp) CDKN2A" source="8263" target="8283" cy:directed="1"/>
      <edge id="8615" label="RASSF1 (pp) CDK6" source="8263" target="8281" cy:directed="1"/>
      <edge id="8614" label="RASSF1 (pp) AURKA" source="8263" target="8292" cy:directed="1"/>
      <edge id="8613" label="RASSF1 (pp) AKT1" source="8263" target="8246" cy:directed="1"/>
      <edge id="8560" label="MYC (pp) TSC1" source="8261" target="8298" cy:directed="1"/>
      <edge id="8559" label="MYC (pp) TERT" source="8261" target="8415" cy:directed="1"/>
      <edge id="8558" label="MYC (pp) TEAD2" source="8261" target="8332" cy:directed="1"/>
      <edge id="8557" label="MYC (pp) STK11" source="8261" target="8267" cy:directed="1"/>
      <edge id="8556" label="MYC (pp) SMAD2" source="8261" target="8555" cy:directed="1"/>
      <edge id="8554" label="MYC (pp) MYC" source="8261" target="8261" cy:directed="1"/>
      <edge id="8553" label="MYC (pp) MAP2K3" source="8261" target="8259" cy:directed="1"/>
      <edge id="8552" label="MYC (pp) LATS2" source="8261" target="8296" cy:directed="1"/>
      <edge id="8551" label="MYC (pp) KAT2A" source="8261" target="8305" cy:directed="1"/>
      <edge id="8550" label="MYC (pp) HIF1A" source="8261" target="8289" cy:directed="1"/>
      <edge id="8549" label="MYC (pp) FGFR4" source="8261" target="8244" cy:directed="1"/>
      <edge id="8548" label="MYC (pp) CDKN2B" source="8261" target="8285" cy:directed="1"/>
      <edge id="8547" label="MYC (pp) CDKN2A" source="8261" target="8283" cy:directed="1"/>
      <edge id="8546" label="MYC (pp) CDK6" source="8261" target="8281" cy:directed="1"/>
      <edge id="8545" label="MYC (pp) CDK4" source="8261" target="8254" cy:directed="1"/>
      <edge id="8544" label="MYC (pp) CCNE1" source="8261" target="8278" cy:directed="1"/>
      <edge id="8543" label="MYC (pp) AURKA" source="8261" target="8292" cy:directed="1"/>
      <edge id="8542" label="MYC (pp) ARNT" source="8261" target="8273" cy:directed="1"/>
      <edge id="8541" label="MYC (pp) AKT1" source="8261" target="8246" cy:directed="1"/>
      <edge id="8491" label="MAP2K3 (pp) MAP3K5" source="8259" target="8490" cy:directed="1"/>
      <edge id="8489" label="MAP2K3 (pp) MAP2K3" source="8259" target="8259" cy:directed="1"/>
      <edge id="8488" label="MAP2K3 (pp) CDK6" source="8259" target="8281" cy:directed="1"/>
      <edge id="8487" label="MAP2K3 (pp) CDK4" source="8259" target="8254" cy:directed="1"/>
      <edge id="8486" label="MAP2K3 (pp) CCND2" source="8259" target="8276" cy:directed="1"/>
      <edge id="8485" label="MAP2K3 (pp) AURKA" source="8259" target="8292" cy:directed="1"/>
      <edge id="8484" label="MAP2K3 (pp) ARNT" source="8259" target="8273" cy:directed="1"/>
      <edge id="8483" label="MAP2K3 (pp) AKT1" source="8259" target="8246" cy:directed="1"/>
      <edge id="8345" label="CDK4 (pp) STK11" source="8254" target="8267" cy:directed="1"/>
      <edge id="8344" label="CDK4 (pp) LATS2" source="8254" target="8296" cy:directed="1"/>
      <edge id="8343" label="CDK4 (pp) FGFR4" source="8254" target="8244" cy:directed="1"/>
      <edge id="8342" label="CDK4 (pp) EPHA2" source="8254" target="8242" cy:directed="1"/>
      <edge id="8341" label="CDK4 (pp) CDK4" source="8254" target="8254" cy:directed="1"/>
      <edge id="8340" label="CDK4 (pp) CD44" source="8254" target="8334" cy:directed="1"/>
      <edge id="8339" label="CDK4 (pp) CCNE1" source="8254" target="8278" cy:directed="1"/>
      <edge id="8338" label="CDK4 (pp) CCND2" source="8254" target="8276" cy:directed="1"/>
      <edge id="8337" label="CDK4 (pp) AKT1" source="8254" target="8246" cy:directed="1"/>
      <edge id="8311" label="BECN1 (pp) TSC1" source="8252" target="8298" cy:directed="1"/>
      <edge id="8310" label="BECN1 (pp) NF2" source="8252" target="8309" cy:directed="1"/>
      <edge id="8308" label="BECN1 (pp) MAP2K3" source="8252" target="8259" cy:directed="1"/>
      <edge id="8307" label="BECN1 (pp) LATS2" source="8252" target="8296" cy:directed="1"/>
      <edge id="8306" label="BECN1 (pp) KAT2A" source="8252" target="8305" cy:directed="1"/>
      <edge id="8304" label="BECN1 (pp) FGFR4" source="8252" target="8244" cy:directed="1"/>
      <edge id="8303" label="BECN1 (pp) EPHA2" source="8252" target="8242" cy:directed="1"/>
      <edge id="8302" label="BECN1 (pp) CDKN2A" source="8252" target="8283" cy:directed="1"/>
      <edge id="8301" label="BECN1 (pp) CDK6" source="8252" target="8281" cy:directed="1"/>
      <edge id="8300" label="BECN1 (pp) BECN1" source="8252" target="8252" cy:directed="1"/>
      <edge id="8272" label="ARAF (pp) YWHAZ" source="8250" target="8271" cy:directed="1"/>
      <edge id="8270" label="ARAF (pp) YWHAG" source="8250" target="8269" cy:directed="1"/>
      <edge id="8268" label="ARAF (pp) STK11" source="8250" target="8267" cy:directed="1"/>
      <edge id="8266" label="ARAF (pp) SFN" source="8250" target="8265" cy:directed="1"/>
      <edge id="8264" label="ARAF (pp) RASSF1" source="8250" target="8263" cy:directed="1"/>
      <edge id="8262" label="ARAF (pp) MYC" source="8250" target="8261" cy:directed="1"/>
      <edge id="8260" label="ARAF (pp) MAP2K3" source="8250" target="8259" cy:directed="1"/>
      <edge id="8258" label="ARAF (pp) HRAS" source="8250" target="8257" cy:directed="1"/>
      <edge id="8256" label="ARAF (pp) EPHA2" source="8250" target="8242" cy:directed="1"/>
      <edge id="8255" label="ARAF (pp) CDK4" source="8250" target="8254" cy:directed="1"/>
      <edge id="8253" label="ARAF (pp) BECN1" source="8250" target="8252" cy:directed="1"/>
      <edge id="8251" label="ARAF (pp) ARAF" source="8250" target="8250" cy:directed="1"/>
      <edge id="8249" label="AKT1S1 (pp) AKT1S1" source="8248" target="8248" cy:directed="1"/>
      <edge id="8247" label="AKT1 (pp) AKT1" source="8246" target="8246" cy:directed="1"/>
      <edge id="8400" label="FGFR4 (pp) MAP2K3" source="8244" target="8259" cy:directed="1"/>
      <edge id="8399" label="FGFR4 (pp) FGFR4" source="8244" target="8244" cy:directed="1"/>
      <edge id="8398" label="FGFR4 (pp) EPHA2" source="8244" target="8242" cy:directed="1"/>
      <edge id="8397" label="FGFR4 (pp) CDKN2B" source="8244" target="8285" cy:directed="1"/>
      <edge id="8396" label="FGFR4 (pp) AKT1" source="8244" target="8246" cy:directed="1"/>
      <edge id="8388" label="EPHA2 (pp) MAP2K3" source="8242" target="8259" cy:directed="1"/>
      <edge id="8387" label="EPHA2 (pp) EPHA2" source="8242" target="8242" cy:directed="1"/>
      <edge id="8386" label="EPHA2 (pp) CDKN2B" source="8242" target="8285" cy:directed="1"/>
      <edge id="8385" label="EPHA2 (pp) AKT1" source="8242" target="8246" cy:directed="1"/>
      <edge id="8245" label="ABCB5 (pp) FGFR4" source="8241" target="8244" cy:directed="1"/>
      <edge id="8243" label="ABCB5 (pp) EPHA2" source="8241" target="8242" cy:directed="1"/>
    </graph>
  </att>
</graph>
