# Supplementary material for: The OncoPPi network of cancer-focused protein–protein interactions to inform biological insights and therapeutic strategies
Source: Nat Commun. 2017 Feb 16;8:14356. doi: 10.1038/ncomms14356 (PMC5316855; doi:10.1038/ncomms14356)
Supplement: Supplementary Data 3 — Cytoscape compatible version of the OncoPPi network. [file ncomms14356-s4.zip › CytoscapeSession-2016_12_14-12_51/views/8231-8715-OncoPPi+network.xgmml]

<?xml version="1.0" encoding="UTF-8" standalone="yes"?>
<graph id="8715" label="OncoPPi network" cy:view="1" cy:networkId="8231" cy:visualStyle="default" cy:rendererId="org.cytoscape.ding" cy:documentVersion="3.0" xmlns:dc="http://purl.org/dc/elements/1.1/" xmlns:xlink="http://www.w3.org/1999/xlink" xmlns:rdf="http://www.w3.org/1999/02/22-rdf-syntax-ns#" xmlns:cy="http://www.cytoscape.org" xmlns="http://www.cs.rpi.edu/XGMML">
  <graphics>
    <att name="NETWORK_CENTER_Z_LOCATION" value="0.0" type="string"/>
    <att name="NETWORK_CENTER_X_LOCATION" value="593.2748413085938" type="string"/>
    <att name="NETWORK_CENTER_Y_LOCATION" value="291.52166748046875" type="string"/>
    <att name="NETWORK_DEPTH" value="0.0" type="string"/>
    <att name="NETWORK_EDGE_SELECTION" value="true" type="string"/>
    <att name="NETWORK_SCALE_FACTOR" value="0.34729391156629064" type="string"/>
    <att name="NETWORK_NODE_SELECTION" value="true" type="string"/>
    <att name="NETWORK_TITLE" value="OncoPPi network" type="string"/>
    <att name="NETWORK_WIDTH" value="1184.0" type="string"/>
    <att name="NETWORK_HEIGHT" value="646.0" type="string"/>
  </graphics>
  <node id="8719" label="TTYH2" cy:nodeId="8687">
    <graphics z="0.0" x="1107.2804518431608" y="462.75402840472674"/>
  </node>
  <node id="8750" label="MET" cy:nodeId="8432">
    <graphics z="0.0" x="1246.8164281247732" y="575.6197707160145"/>
  </node>
  <node id="8767" label="KAT2A" cy:nodeId="8305">
    <graphics z="0.0" x="715.493276528005" y="626.4177115238615"/>
  </node>
  <node id="8766" label="NF2" cy:nodeId="8309">
    <graphics z="0.0" x="939.6841052896177" y="351.7432538408386">
      <att name="lockedVisualProperties" type="list">
        <att name="NODE_FILL_COLOR" value="#00FF00" type="string"/>
      </att>
    </graphics>
  </node>
  <node id="8749" label="GRM1" cy:nodeId="8438">
    <graphics z="0.0" x="1339.4922507681745" y="453.7531051184173"/>
  </node>
  <node id="8765" label="BRAF" cy:nodeId="8312">
    <graphics z="0.0" x="334.14797317674993" y="-249.76245805781588"/>
  </node>
  <node id="8718" label="WT1" cy:nodeId="8698">
    <graphics z="0.0" x="400.66204577808776" y="355.6900968402744"/>
  </node>
  <node id="8748" label="HGF" cy:nodeId="8444">
    <graphics z="0.0" x="832.7931270819486" y="763.0853481679981"/>
  </node>
  <node id="8717" label="YAP1" cy:nodeId="8701">
    <graphics z="0.0" x="250.7024899118694" y="379.616800479343"/>
  </node>
  <node id="8764" label="CBLC" cy:nodeId="8320">
    <graphics z="0.0" x="1249.5414323239343" y="59.39861082500835"/>
  </node>
  <node id="8747" label="KDELR2" cy:nodeId="8453">
    <graphics z="0.0" x="1067.227941812152" y="576.5942418611887"/>
  </node>
  <node id="8733" label="NFIC" cy:nodeId="8581">
    <graphics z="0.0" x="1372.0943905646998" y="1035.6736009175888"/>
  </node>
  <node id="8763" label="TEAD2" cy:nodeId="8332">
    <graphics z="0.0" x="479.34132417716137" y="412.9057808482716"/>
  </node>
  <node id="8746" label="IGF1R" cy:nodeId="8461">
    <graphics z="0.0" x="1535.1972396504666" y="921.9176794392838"/>
  </node>
  <node id="8762" label="CD44" cy:nodeId="8334">
    <graphics z="0.0" x="798.0652673476366" y="530.5499071612107"/>
  </node>
  <node id="8732" label="PIK3CA" cy:nodeId="8593">
    <graphics z="0.0" x="-468.36992704351303" y="-418.0867796270988"/>
  </node>
  <node id="8731" label="PIK3R1" cy:nodeId="8594">
    <graphics z="0.0" x="-49.17527082816491" y="-196.22163994430485"/>
  </node>
  <node id="8745" label="PDGFRA" cy:nodeId="8468">
    <graphics z="0.0" x="850.7935342316694" y="99.58404001192201"/>
  </node>
  <node id="8730" label="PTEN" cy:nodeId="8597">
    <graphics z="0.0" x="210.29260711510926" y="-315.8074103617644"/>
  </node>
  <node id="8744" label="KEAP1" cy:nodeId="8471">
    <graphics z="0.0" x="1472.0943905646998" y="1035.6736009175888"/>
  </node>
  <node id="8743" label="KRAS" cy:nodeId="8473">
    <graphics z="0.0" x="497.45707307879275" y="-220.56434060040084"/>
  </node>
  <node id="8742" label="RAF1" cy:nodeId="8476">
    <graphics z="0.0" x="651.3492066296897" y="57.165405100740315"/>
  </node>
  <node id="8741" label="MAP3K5" cy:nodeId="8490">
    <graphics z="0.0" x="312.5345336327765" y="446.3352247498021"/>
  </node>
  <node id="8740" label="MAP2K5" cy:nodeId="8492">
    <graphics z="0.0" x="1014.7759248425533" y="498.63831008568735"/>
  </node>
  <node id="8761" label="CDKN2C" cy:nodeId="8369">
    <graphics z="0.0" x="969.343141990577" y="30.21025232644257"/>
  </node>
  <node id="8793" label="ABCB5" cy:nodeId="8241">
    <graphics z="0.0" x="1492.908184856958" y="351.48536036175796"/>
  </node>
  <node id="8729" label="STK3" cy:nodeId="8626">
    <graphics z="0.0" x="1252.6849190139214" y="-185.37402831341336"/>
  </node>
  <node id="8792" label="EPHA2" cy:nodeId="8242">
    <graphics z="0.0" x="983.4427791637696" y="384.2017226043483"/>
  </node>
  <node id="8728" label="STK4" cy:nodeId="8628">
    <graphics z="0.0" x="1002.6302938519599" y="-400.0521537822215"/>
  </node>
  <node id="8791" label="FGFR4" cy:nodeId="8244">
    <graphics z="0.0" x="1079.1969300479263" y="260.0412379025392">
      <att name="lockedVisualProperties" type="list">
        <att name="NODE_FILL_COLOR" value="#00FF00" type="string"/>
      </att>
    </graphics>
  </node>
  <node id="8727" label="RB1" cy:nodeId="8630">
    <graphics z="0.0" x="821.9471437806646" y="-295.4747944594548"/>
  </node>
  <node id="8790" label="AKT1" cy:nodeId="8246">
    <graphics z="0.0" x="610.8601411197433" y="166.62425683012447"/>
  </node>
  <node id="8760" label="DACH1" cy:nodeId="8375">
    <graphics z="0.0" x="119.32496503969026" y="379.27088056034125"/>
  </node>
  <node id="8726" label="RELA" cy:nodeId="8632">
    <graphics z="0.0" x="897.4115125486451" y="905.7646630023235"/>
  </node>
  <node id="8789" label="AKT1S1" cy:nodeId="8248">
    <graphics z="0.0" x="21.148593908652742" y="-301.61547176348034"/>
  </node>
  <node id="8759" label="FOXO1" cy:nodeId="8377">
    <graphics z="0.0" x="-53.410694453582664" y="25.38998058147598"/>
  </node>
  <node id="8788" label="ARAF" cy:nodeId="8250">
    <graphics z="0.0" x="634.3369538489139" y="-57.97409056860971"/>
  </node>
  <node id="8758" label="SOX3" cy:nodeId="8380">
    <graphics z="0.0" x="-26.677324689607303" y="680.8093626268935"/>
  </node>
  <node id="8787" label="BECN1" cy:nodeId="8252">
    <graphics z="0.0" x="628.332678078071" y="306.99879978947723"/>
  </node>
  <node id="8725" label="SMAD1" cy:nodeId="8638">
    <graphics z="0.0" x="432.3206321453224" y="1113.4811685076659"/>
  </node>
  <node id="8786" label="CDK4" cy:nodeId="8254">
    <graphics z="0.0" x="995.2597820395946" y="165.4494776843789">
      <att name="lockedVisualProperties" type="list">
        <att name="NODE_FILL_COLOR" value="#00FF00" type="string"/>
      </att>
    </graphics>
  </node>
  <node id="8757" label="EGFR" cy:nodeId="8383">
    <graphics z="0.0" x="1439.6440878645344" y="270.66033377126854"/>
  </node>
  <node id="8724" label="SMARCA4" cy:nodeId="8641">
    <graphics z="0.0" x="555.4528509064203" y="-59.99093064952723"/>
  </node>
  <node id="8785" label="HRAS" cy:nodeId="8257">
    <graphics z="0.0" x="522.8262749157284" y="-310.6527945520624"/>
  </node>
  <node id="8784" label="MAP2K3" cy:nodeId="8259">
    <graphics z="0.0" x="772.5363278118477" y="507.3181236745451"/>
  </node>
  <node id="8739" label="MAP2K6" cy:nodeId="8516">
    <graphics z="0.0" x="1117.8158785119995" y="918.4412895079747"/>
  </node>
  <node id="8756" label="ERBB2" cy:nodeId="8389">
    <graphics z="0.0" x="903.121212096428" y="55.67707860490208"/>
  </node>
  <node id="8783" label="MYC" cy:nodeId="8261">
    <graphics z="0.0" x="701.6210118741892" y="342.6120706659062">
      <att name="lockedVisualProperties" type="list">
        <att name="NODE_FILL_COLOR" value="#00FF00" type="string"/>
      </att>
    </graphics>
  </node>
  <node id="8723" label="SOX4" cy:nodeId="8647">
    <graphics z="0.0" x="292.7386158890404" y="692.8323894944426"/>
  </node>
  <node id="8782" label="RASSF1" cy:nodeId="8263">
    <graphics z="0.0" x="927.8653881533703" y="24.270049552559897">
      <att name="lockedVisualProperties" type="list">
        <att name="NODE_FILL_COLOR" value="#00FF00" type="string"/>
      </att>
    </graphics>
  </node>
  <node id="8738" label="MAPK14" cy:nodeId="8520">
    <graphics z="0.0" x="949.8625942034433" y="594.7417893033755"/>
  </node>
  <node id="8781" label="SFN" cy:nodeId="8265">
    <graphics z="0.0" x="442.3671914806032" y="-629.5335542094947"/>
  </node>
  <node id="8722" label="WHSC1L1" cy:nodeId="8651">
    <graphics z="0.0" x="557.7393773278268" y="825.0740881960025"/>
  </node>
  <node id="8780" label="STK11" cy:nodeId="8267">
    <graphics z="0.0" x="781.7798020027881" y="262.74285329180583">
      <att name="lockedVisualProperties" type="list">
        <att name="NODE_FILL_COLOR" value="#00FF00" type="string"/>
      </att>
    </graphics>
  </node>
  <node id="8779" label="YWHAG" cy:nodeId="8269">
    <graphics z="0.0" x="382.49989574934057" y="3.680157510553215"/>
  </node>
  <node id="8778" label="YWHAZ" cy:nodeId="8271">
    <graphics z="0.0" x="327.077371852929" y="56.06887849182789"/>
  </node>
  <node id="8737" label="MDM2" cy:nodeId="8528">
    <graphics z="0.0" x="855.4516027595844" y="917.1595861972678"/>
  </node>
  <node id="8777" label="ARNT" cy:nodeId="8273">
    <graphics z="0.0" x="756.733806378785" y="100.2936152172278"/>
  </node>
  <node id="8736" label="MDM4" cy:nodeId="8530">
    <graphics z="0.0" x="1056.0965404738295" y="1043.4804603089985"/>
  </node>
  <node id="8755" label="FZR1" cy:nodeId="8402">
    <graphics z="0.0" x="518.1634296856137" y="300.5994016230897"/>
  </node>
  <node id="8776" label="CCND2" cy:nodeId="8276">
    <graphics z="0.0" x="1077.1074999505104" y="322.77918517106235"/>
  </node>
  <node id="8775" label="CCNE1" cy:nodeId="8278">
    <graphics z="0.0" x="852.9113475969696" y="606.1739852325265"/>
  </node>
  <node id="8774" label="CDK6" cy:nodeId="8281">
    <graphics z="0.0" x="912.400554294305" y="164.44531489810555"/>
  </node>
  <node id="8735" label="MSH2" cy:nodeId="8538">
    <graphics z="0.0" x="640.8235548924326" y="-279.3734103425199"/>
  </node>
  <node id="8773" label="CDKN2A" cy:nodeId="8283">
    <graphics z="0.0" x="703.5831361491337" y="507.3409269285418"/>
  </node>
  <node id="8721" label="TNFRSF1A" cy:nodeId="8669">
    <graphics z="0.0" x="1654.467577247627" y="221.8550975962375"/>
  </node>
  <node id="8772" label="CDKN2B" cy:nodeId="8285">
    <graphics z="0.0" x="1004.844650410622" y="239.88107410430388"/>
  </node>
  <node id="8754" label="TERT" cy:nodeId="8415">
    <graphics z="0.0" x="609.953788438532" y="646.1579030436708"/>
  </node>
  <node id="8720" label="TP53" cy:nodeId="8672">
    <graphics z="0.0" x="1120.4323958597338" y="625.8852523689056"/>
  </node>
  <node id="8753" label="GLIS1" cy:nodeId="8417">
    <graphics z="0.0" x="-250.29787405001804" y="1014.9302135390424"/>
  </node>
  <node id="8771" label="HIF1A" cy:nodeId="8289">
    <graphics z="0.0" x="1102.9260888879721" y="387.95200729668176"/>
  </node>
  <node id="8752" label="TCF3" cy:nodeId="8420">
    <graphics z="0.0" x="198.58750291493368" y="838.3943260330914"/>
  </node>
  <node id="8770" label="AURKA" cy:nodeId="8292">
    <graphics z="0.0" x="527.0199483872036" y="426.1191687679347"/>
  </node>
  <node id="8751" label="GLIS2" cy:nodeId="8422">
    <graphics z="0.0" x="858.4579583265959" y="408.0857440188285"/>
  </node>
  <node id="8769" label="LATS2" cy:nodeId="8296">
    <graphics z="0.0" x="746.3645655665266" y="438.0679345839537">
      <att name="lockedVisualProperties" type="list">
        <att name="NODE_FILL_COLOR" value="#00FF00" type="string"/>
      </att>
    </graphics>
  </node>
  <node id="8768" label="TSC1" cy:nodeId="8298">
    <graphics z="0.0" x="537.3602215268238" y="646.5313850530281"/>
  </node>
  <node id="8734" label="SMAD2" cy:nodeId="8555">
    <graphics z="0.0" x="777.8399716727104" y="976.2673624783649"/>
  </node>
</graph>
