# Supplementary material for: The OncoPPi network of cancer-focused protein–protein interactions to inform biological insights and therapeutic strategies
Source: Nat Commun. 2017 Feb 16;8:14356. doi: 10.1038/ncomms14356 (PMC5316855; doi:10.1038/ncomms14356)
Supplement: Supplementary Data 3 — Cytoscape compatible version of the OncoPPi network. [file ncomms14356-s4.zip › CytoscapeSession-2016_12_14-12_51/tables/8205-Sheet1/SHARED_ATTRS-org.cytoscape.model.CyNode-Sheet1+root+shared++node.cytable]

CyCSV-Version	1
SUID	shared name
java.lang.Long	java.lang.String
Sheet1 root shared node
8241	ABCB5
8242	EPHA2
8244	FGFR4
8246	AKT1
8248	AKT1S1
8250	ARAF
8252	BECN1
8254	CDK4
8257	HRAS
8259	MAP2K3
8261	MYC
8263	RASSF1
8265	SFN
8267	STK11
8269	YWHAG
8271	YWHAZ
8273	ARNT
8276	CCND2
8278	CCNE1
8281	CDK6
8283	CDKN2A
8285	CDKN2B
8289	HIF1A
8292	AURKA
8296	LATS2
8298	TSC1
8305	KAT2A
8309	NF2
8312	BRAF
8320	CBLC
8332	TEAD2
8334	CD44
8369	CDKN2C
8375	DACH1
8377	FOXO1
8380	SOX3
8383	EGFR
8389	ERBB2
8402	FZR1
8415	TERT
8417	GLIS1
8420	TCF3
8422	GLIS2
8432	MET
8438	GRM1
8444	HGF
8453	KDELR2
8461	IGF1R
8468	PDGFRA
8471	KEAP1
8473	KRAS
8476	RAF1
8490	MAP3K5
8492	MAP2K5
8516	MAP2K6
8520	MAPK14
8528	MDM2
8530	MDM4
8538	MSH2
8555	SMAD2
8581	NFIC
8593	PIK3CA
8594	PIK3R1
8597	PTEN
8626	STK3
8628	STK4
8630	RB1
8632	RELA
8638	SMAD1
8641	SMARCA4
8647	SOX4
8651	WHSC1L1
8669	TNFRSF1A
8672	TP53
8687	TTYH2
8698	WT1
8701	YAP1
