# Supplementary material for: The OncoPPi network of cancer-focused protein–protein interactions to inform biological insights and therapeutic strategies
Source: Nat Commun. 2017 Feb 16;8:14356. doi: 10.1038/ncomms14356 (PMC5316855; doi:10.1038/ncomms14356)
Supplement: Supplementary Data 3 — Cytoscape compatible version of the OncoPPi network. [file ncomms14356-s4.zip › CytoscapeSession-2016_12_14-12_51/tables/8205-Sheet1/SHARED_ATTRS-org.cytoscape.model.CyEdge-Sheet1+root+shared++edge.cytable]

CyCSV-Version	1
SUID	FOC	shared interaction	shared name
java.lang.Long	java.lang.Double	java.lang.String	java.lang.String
	mutable
Sheet1 root shared edge
8243	1.79	pp	ABCB5 (pp) EPHA2
8245	1.59	pp	ABCB5 (pp) FGFR4
8247	1.75	pp	AKT1 (pp) AKT1
8249	1.52	pp	AKT1S1 (pp) AKT1S1
8251	1.73	pp	ARAF (pp) ARAF
8253	1.62	pp	ARAF (pp) BECN1
8255	1.52	pp	ARAF (pp) CDK4
8256	1.52	pp	ARAF (pp) EPHA2
8258	4.35	pp	ARAF (pp) HRAS
8260	1.66	pp	ARAF (pp) MAP2K3
8262	1.54	pp	ARAF (pp) MYC
8264	2.17	pp	ARAF (pp) RASSF1
8266	1.26	pp	ARAF (pp) SFN
8268	2.24	pp	ARAF (pp) STK11
8270	5.63	pp	ARAF (pp) YWHAG
8272	1.48	pp	ARAF (pp) YWHAZ
8274	2.05	pp	ARNT (pp) AKT1
8275	1.84	pp	ARNT (pp) ARNT
8277	1.95	pp	ARNT (pp) CCND2
8279	1.68	pp	ARNT (pp) CCNE1
8280	2.41	pp	ARNT (pp) CDK4
8282	2.05	pp	ARNT (pp) CDK6
8284	2.92	pp	ARNT (pp) CDKN2A
8286	1.52	pp	ARNT (pp) CDKN2B
8287	1.54	pp	ARNT (pp) EPHA2
8288	1.64	pp	ARNT (pp) FGFR4
8290	1.36	pp	ARNT (pp) HIF1A
8291	2.13	pp	ARNT (pp) STK11
8293	1.91	pp	AURKA (pp) AKT1
8294	2.21	pp	AURKA (pp) CCNE1
8295	1.69	pp	AURKA (pp) EPHA2
8297	1.81	pp	AURKA (pp) LATS2
8299	2.01	pp	AURKA (pp) TSC1
8300	2.74	pp	BECN1 (pp) BECN1
8301	1.63	pp	BECN1 (pp) CDK6
8302	4.72	pp	BECN1 (pp) CDKN2A
8303	1.65	pp	BECN1 (pp) EPHA2
8304	1.69	pp	BECN1 (pp) FGFR4
8306	1.75	pp	BECN1 (pp) KAT2A
8307	2.18	pp	BECN1 (pp) LATS2
8308	1.55	pp	BECN1 (pp) MAP2K3
8310	4.0	pp	BECN1 (pp) NF2
8311	2.54	pp	BECN1 (pp) TSC1
8313	1.24	pp	BRAF (pp) AKT1
8314	1.48	pp	BRAF (pp) ARAF
8315	1.72	pp	BRAF (pp) BRAF
8316	4.04	pp	BRAF (pp) HRAS
8317	1.62	pp	BRAF (pp) SFN
8318	6.78	pp	BRAF (pp) YWHAG
8319	2.14	pp	BRAF (pp) YWHAZ
8321	1.7	pp	CBLC (pp) CCND2
8322	1.72	pp	CBLC (pp) EPHA2
8323	1.63	pp	CBLC (pp) NF2
8324	1.51	pp	CBLC (pp) STK11
8325	1.67	pp	CCND2 (pp) AURKA
8326	2.36	pp	CCND2 (pp) CCND2
8327	1.54	pp	CCND2 (pp) CCNE1
8328	2.14	pp	CCND2 (pp) EPHA2
8329	3.54	pp	CCND2 (pp) FGFR4
8330	1.59	pp	CCND2 (pp) LATS2
8331	1.79	pp	CCND2 (pp) STK11
8333	1.5	pp	CCND2 (pp) TEAD2
8335	1.56	pp	CD44 (pp) AKT1
8336	1.55	pp	CD44 (pp) FGFR4
8337	2.33	pp	CDK4 (pp) AKT1
8338	2.72	pp	CDK4 (pp) CCND2
8339	1.39	pp	CDK4 (pp) CCNE1
8340	1.54	pp	CDK4 (pp) CD44
8341	3.7	pp	CDK4 (pp) CDK4
8342	2.08	pp	CDK4 (pp) EPHA2
8343	3.07	pp	CDK4 (pp) FGFR4
8344	2.35	pp	CDK4 (pp) LATS2
8345	2.75	pp	CDK4 (pp) STK11
8346	2.33	pp	CDK6 (pp) AKT1
8347	4.45	pp	CDK6 (pp) CCND2
8348	1.51	pp	CDK6 (pp) CCNE1
8349	1.51	pp	CDK6 (pp) CD44
8350	2.49	pp	CDK6 (pp) CDK4
8351	2.12	pp	CDK6 (pp) CDK6
8352	1.57	pp	CDK6 (pp) EPHA2
8353	2.64	pp	CDK6 (pp) FGFR4
8354	2.09	pp	CDK6 (pp) LATS2
8355	2.47	pp	CDK6 (pp) STK11
8356	1.51	pp	CDKN2A (pp) CCND2
8357	1.95	pp	CDKN2A (pp) CCNE1
8358	1.24	pp	CDKN2A (pp) CDK4
8359	1.35	pp	CDKN2A (pp) CDK6
8360	2.47	pp	CDKN2A (pp) CDKN2A
8361	1.75	pp	CDKN2A (pp) EPHA2
8362	5.2	pp	CDKN2A (pp) STK11
8363	2.17	pp	CDKN2B (pp) AKT1
8364	3.77	pp	CDKN2B (pp) CCND2
8365	15.41	pp	CDKN2B (pp) CDK4
8366	15.1	pp	CDKN2B (pp) CDK6
8367	1.6	pp	CDKN2B (pp) CDKN2A
8368	2.49	pp	CDKN2B (pp) CDKN2B
8370	1.84	pp	CDKN2C (pp) AKT1
8371	2.05	pp	CDKN2C (pp) CCND2
8372	14.86	pp	CDKN2C (pp) CDK4
8373	16.36	pp	CDKN2C (pp) CDK6
8374	1.71	pp	CDKN2C (pp) FGFR4
8376	6.68	pp	DACH1 (pp) DACH1
8378	1.94	pp	DACH1 (pp) FOXO1
8379	1.58	pp	DACH1 (pp) MYC
8381	2.04	pp	DACH1 (pp) SOX3
8382	1.86	pp	DACH1 (pp) TEAD2
8384	2.27	pp	EGFR (pp) NF2
8385	1.52	pp	EPHA2 (pp) AKT1
8386	3.11	pp	EPHA2 (pp) CDKN2B
8387	2.71	pp	EPHA2 (pp) EPHA2
8388	1.56	pp	EPHA2 (pp) MAP2K3
8390	2.06	pp	ERBB2 (pp) CCND2
8391	1.38	pp	ERBB2 (pp) CD44
8392	1.53	pp	ERBB2 (pp) CDKN2B
8393	1.64	pp	ERBB2 (pp) FGFR4
8394	1.51	pp	ERBB2 (pp) LATS2
8395	1.55	pp	ERBB2 (pp) STK11
8396	1.99	pp	FGFR4 (pp) AKT1
8397	3.4	pp	FGFR4 (pp) CDKN2B
8398	2.31	pp	FGFR4 (pp) EPHA2
8399	1.7	pp	FGFR4 (pp) FGFR4
8400	2.2	pp	FGFR4 (pp) MAP2K3
8401	1.35	pp	FOXO1 (pp) YWHAZ
8403	1.52	pp	FZR1 (pp) AKT1
8404	1.52	pp	FZR1 (pp) ARNT
8405	1.85	pp	FZR1 (pp) CDK6
8406	1.64	pp	FZR1 (pp) CDKN2A
8407	1.52	pp	FZR1 (pp) CDKN2B
8408	1.79	pp	FZR1 (pp) EPHA2
8409	1.51	pp	FZR1 (pp) ERBB2
8410	1.61	pp	FZR1 (pp) FGFR4
8411	1.54	pp	FZR1 (pp) FZR1
8412	1.51	pp	FZR1 (pp) LATS2
8413	3.4	pp	FZR1 (pp) MYC
8414	1.55	pp	FZR1 (pp) STK11
8416	1.52	pp	FZR1 (pp) TERT
8418	2.14	pp	GLIS1 (pp) GLIS1
8419	1.81	pp	GLIS1 (pp) SOX3
8421	1.51	pp	GLIS1 (pp) TCF3
8423	2.52	pp	GLIS2 (pp) AKT1
8424	1.58	pp	GLIS2 (pp) BECN1
8425	1.85	pp	GLIS2 (pp) CCNE1
8426	2.38	pp	GLIS2 (pp) CDK4
8427	2.17	pp	GLIS2 (pp) CDK6
8428	2.2	pp	GLIS2 (pp) EPHA2
8429	2.72	pp	GLIS2 (pp) ERBB2
8430	2.37	pp	GLIS2 (pp) FGFR4
8431	3.21	pp	GLIS2 (pp) GLIS2
8433	1.65	pp	GLIS2 (pp) MET
8434	2.4	pp	GLIS2 (pp) MYC
8435	3.76	pp	GLIS2 (pp) NF2
8436	1.67	pp	GLIS2 (pp) STK11
8437	1.5	pp	GLIS2 (pp) TEAD2
8439	1.93	pp	GRM1 (pp) CCND2
8440	1.67	pp	GRM1 (pp) CD44
8441	1.73	pp	GRM1 (pp) CDKN2B
8442	2.31	pp	GRM1 (pp) EPHA2
8443	2.06	pp	GRM1 (pp) FGFR4
8445	1.53	pp	HGF (pp) EPHA2
8446	1.62	pp	HGF (pp) LATS2
8447	1.36	pp	HGF (pp) MET
8448	1.78	pp	HGF (pp) MYC
8449	1.54	pp	HGF (pp) STK11
8450	1.7	pp	HIF1A (pp) CDKN2A
8451	1.79	pp	KAT2A (pp) CCND2
8452	1.7	pp	KAT2A (pp) STK11
8454	1.72	pp	KDELR2 (pp) BECN1
8455	2.1	pp	KDELR2 (pp) CCND2
8456	1.61	pp	KDELR2 (pp) CD44
8457	1.93	pp	KDELR2 (pp) EPHA2
8458	1.41	pp	KDELR2 (pp) ERBB2
8459	2.13	pp	KDELR2 (pp) FGFR4
8460	1.79	pp	KDELR2 (pp) GRM1
8462	1.54	pp	KDELR2 (pp) IGF1R
8463	1.97	pp	KDELR2 (pp) KAT2A
8464	2.99	pp	KDELR2 (pp) KDELR2
8465	1.81	pp	KDELR2 (pp) LATS2
8466	1.56	pp	KDELR2 (pp) MYC
8467	1.61	pp	KDELR2 (pp) NF2
8469	2.34	pp	KDELR2 (pp) PDGFRA
8470	1.67	pp	KDELR2 (pp) STK11
8472	2.48	pp	KEAP1 (pp) KEAP1
8474	6.57	pp	KRAS (pp) ARAF
8475	6.37	pp	KRAS (pp) BRAF
8477	3.73	pp	KRAS (pp) RAF1
8478	1.55	pp	LATS2 (pp) AKT1
8479	2.17	pp	LATS2 (pp) CDKN2B
8480	1.67	pp	LATS2 (pp) EPHA2
8481	2.07	pp	LATS2 (pp) FGFR4
8482	2.52	pp	LATS2 (pp) LATS2
8483	1.69	pp	MAP2K3 (pp) AKT1
8484	1.71	pp	MAP2K3 (pp) ARNT
8485	1.66	pp	MAP2K3 (pp) AURKA
8486	1.72	pp	MAP2K3 (pp) CCND2
8487	2.26	pp	MAP2K3 (pp) CDK4
8488	2.06	pp	MAP2K3 (pp) CDK6
8489	1.39	pp	MAP2K3 (pp) MAP2K3
8491	1.48	pp	MAP2K3 (pp) MAP3K5
8493	1.57	pp	MAP2K5 (pp) AKT1
8494	2.11	pp	MAP2K5 (pp) CCND2
8495	1.66	pp	MAP2K5 (pp) CD44
8496	2.35	pp	MAP2K5 (pp) CDK4
8497	1.69	pp	MAP2K5 (pp) CDK6
8498	1.58	pp	MAP2K5 (pp) CDKN2A
8499	2.89	pp	MAP2K5 (pp) CDKN2B
8500	2.07	pp	MAP2K5 (pp) EPHA2
8501	1.53	pp	MAP2K5 (pp) ERBB2
8502	2.37	pp	MAP2K5 (pp) FGFR4
8503	1.95	pp	MAP2K5 (pp) GLIS2
8504	1.57	pp	MAP2K5 (pp) GRM1
8505	1.51	pp	MAP2K5 (pp) HGF
8506	2.11	pp	MAP2K5 (pp) LATS2
8507	1.99	pp	MAP2K5 (pp) MAP2K3
8508	1.6	pp	MAP2K5 (pp) MAP2K5
8509	1.56	pp	MAP2K5 (pp) MET
8510	1.6	pp	MAP2K5 (pp) MYC
8511	3.26	pp	MAP2K5 (pp) NF2
8512	1.53	pp	MAP2K5 (pp) PDGFRA
8513	1.51	pp	MAP2K5 (pp) RAF1
8514	1.74	pp	MAP2K5 (pp) STK11
8515	1.64	pp	MAP2K5 (pp) TEAD2
8517	1.59	pp	MAP2K6 (pp) MAP2K3
8518	1.66	pp	MAP2K6 (pp) MAP2K5
8519	2.11	pp	MAP2K6 (pp) MAP2K6
8521	1.55	pp	MAP2K6 (pp) MAPK14
8522	1.52	pp	MAP3K5 (pp) LATS2
8523	2.29	pp	MAP3K5 (pp) MAP3K5
8524	1.53	pp	MAPK14 (pp) AKT1
8525	1.21	pp	MAPK14 (pp) CDK4
8526	3.68	pp	MAPK14 (pp) MAP2K3
8527	1.2	pp	MAPK14 (pp) TSC1
8529	2.25	pp	MDM2 (pp) CDKN2A
8531	1.31	pp	MDM4 (pp) CDKN2A
8532	2.4	pp	MDM4 (pp) MDM2
8533	1.93	pp	MET (pp) CCND2
8534	1.39	pp	MET (pp) CD44
8535	2.08	pp	MET (pp) EPHA2
8536	1.85	pp	MET (pp) FGFR4
8537	1.52	pp	MET (pp) STK11
8539	1.25	pp	MSH2 (pp) AKT1
8540	1.28	pp	MSH2 (pp) MYC
8541	2.41	pp	MYC (pp) AKT1
8542	3.02	pp	MYC (pp) ARNT
8543	1.91	pp	MYC (pp) AURKA
8544	3.04	pp	MYC (pp) CCNE1
8545	2.23	pp	MYC (pp) CDK4
8546	3.24	pp	MYC (pp) CDK6
8547	2.74	pp	MYC (pp) CDKN2A
8548	1.78	pp	MYC (pp) CDKN2B
8549	1.64	pp	MYC (pp) FGFR4
8550	1.89	pp	MYC (pp) HIF1A
8551	2.51	pp	MYC (pp) KAT2A
8552	1.83	pp	MYC (pp) LATS2
8553	2.51	pp	MYC (pp) MAP2K3
8554	4.26	pp	MYC (pp) MYC
8556	1.31	pp	MYC (pp) SMAD2
8557	4.44	pp	MYC (pp) STK11
8558	1.98	pp	MYC (pp) TEAD2
8559	2.69	pp	MYC (pp) TERT
8560	1.84	pp	MYC (pp) TSC1
8561	2.17	pp	NF2 (pp) AKT1
8562	1.83	pp	NF2 (pp) ARNT
8563	1.58	pp	NF2 (pp) AURKA
8564	4.33	pp	NF2 (pp) CCND2
8565	1.62	pp	NF2 (pp) CCNE1
8566	1.98	pp	NF2 (pp) CD44
8567	1.9	pp	NF2 (pp) CDK4
8568	2.15	pp	NF2 (pp) CDK6
8569	3.85	pp	NF2 (pp) CDKN2B
8570	2.26	pp	NF2 (pp) CDKN2C
8571	5.79	pp	NF2 (pp) EPHA2
8572	1.33	pp	NF2 (pp) ERBB2
8573	3.92	pp	NF2 (pp) FGFR4
8574	2.64	pp	NF2 (pp) LATS2
8575	1.83	pp	NF2 (pp) MAP2K3
8576	4.96	pp	NF2 (pp) MYC
8577	1.47	pp	NF2 (pp) NF2
8578	2.26	pp	NF2 (pp) STK11
8579	1.62	pp	NF2 (pp) TERT
8580	1.74	pp	NF2 (pp) TSC1
8582	8.28	pp	NFIC (pp) NFIC
8583	1.52	pp	PDGFRA (pp) AKT1
8584	1.87	pp	PDGFRA (pp) CDK4
8585	1.52	pp	PDGFRA (pp) CDKN2B
8586	2.71	pp	PDGFRA (pp) EPHA2
8587	1.95	pp	PDGFRA (pp) FGFR4
8588	2.2	pp	PDGFRA (pp) LATS2
8589	1.55	pp	PDGFRA (pp) MAP2K3
8590	1.92	pp	PDGFRA (pp) MYC
8591	1.51	pp	PDGFRA (pp) NF2
8592	2.05	pp	PDGFRA (pp) PDGFRA
8595	1.71	pp	PIK3CA (pp) PIK3R1
8596	1.26	pp	PIK3R1 (pp) AKT1
8598	1.31	pp	PTEN (pp) AKT1
8599	1.86	pp	RAF1 (pp) AKT1
8600	2.28	pp	RAF1 (pp) CDK4
8601	1.91	pp	RAF1 (pp) CDK6
8602	2.1	pp	RAF1 (pp) CDKN2B
8603	1.55	pp	RAF1 (pp) FGFR4
8604	2.23	pp	RAF1 (pp) HRAS
8605	1.89	pp	RAF1 (pp) MAP2K3
8606	1.27	pp	RAF1 (pp) MAP3K5
8607	1.4	pp	RAF1 (pp) MYC
8608	1.87	pp	RAF1 (pp) NF2
8609	3.5	pp	RAF1 (pp) PDGFRA
8610	1.31	pp	RAF1 (pp) RAF1
8611	2.92	pp	RAF1 (pp) TEAD2
8612	2.63	pp	RAF1 (pp) YWHAZ
8613	1.58	pp	RASSF1 (pp) AKT1
8614	1.4	pp	RASSF1 (pp) AURKA
8615	1.66	pp	RASSF1 (pp) CDK6
8616	1.99	pp	RASSF1 (pp) CDKN2A
8617	1.99	pp	RASSF1 (pp) FGFR4
8618	1.88	pp	RASSF1 (pp) GLIS2
8619	1.86	pp	RASSF1 (pp) LATS2
8620	2.11	pp	RASSF1 (pp) MAP2K3
8621	1.78	pp	RASSF1 (pp) MYC
8622	2.29	pp	RASSF1 (pp) NF2
8623	1.71	pp	RASSF1 (pp) RAF1
8624	2.25	pp	RASSF1 (pp) RASSF1
8625	2.72	pp	RASSF1 (pp) STK11
8627	4.9	pp	RASSF1 (pp) STK3
8629	3.84	pp	RASSF1 (pp) STK4
8631	1.27	pp	RB1 (pp) MYC
8633	1.55	pp	RELA (pp) EPHA2
8634	1.39	pp	RELA (pp) KAT2A
8635	1.4	pp	RELA (pp) MYC
8636	2.55	pp	RELA (pp) RELA
8637	4.15	pp	SFN (pp) SFN
8639	1.2	pp	SMAD1 (pp) MAP2K3
8640	1.36	pp	SMAD1 (pp) SMAD2
8642	2.71	pp	SMARCA4 (pp) MYC
8643	1.73	pp	SMARCA4 (pp) RASSF1
8644	1.29	pp	SMARCA4 (pp) STK11
8645	3.31	pp	SOX3 (pp) SOX3
8646	1.87	pp	SOX3 (pp) TEAD2
8648	1.5	pp	SOX4 (pp) AURKA
8649	3.6	pp	SOX4 (pp) CDKN2A
8650	1.9	pp	SOX4 (pp) DACH1
8652	1.85	pp	SOX4 (pp) WHSC1L1
8653	2.4	pp	STK11 (pp) AKT1
8654	2.22	pp	STK11 (pp) CCNE1
8655	2.1	pp	STK11 (pp) CDKN2B
8656	1.92	pp	STK11 (pp) FGFR4
8657	1.51	pp	STK11 (pp) LATS2
8658	1.53	pp	STK11 (pp) MAP2K3
8659	2.05	pp	STK11 (pp) STK11
8660	1.36	pp	STK3 (pp) STK3
8661	1.48	pp	STK3 (pp) STK4
8662	1.41	pp	STK4 (pp) STK4
8663	1.59	pp	TCF3 (pp) AURKA
8664	1.46	pp	TCF3 (pp) KAT2A
8665	1.51	pp	TCF3 (pp) TCF3
8666	1.53	pp	TEAD2 (pp) EPHA2
8667	1.86	pp	TEAD2 (pp) TEAD2
8668	1.29	pp	TERT (pp) AKT1
8670	1.6	pp	TNFRSF1A (pp) CCND2
8671	1.36	pp	TNFRSF1A (pp) TNFRSF1A
8673	1.61	pp	TP53 (pp) CDK4
8674	1.3	pp	TP53 (pp) CDKN2A
8675	1.85	pp	TP53 (pp) EPHA2
8676	1.4	pp	TP53 (pp) KAT2A
8677	1.99	pp	TP53 (pp) MDM2
8678	1.56	pp	TP53 (pp) MDM4
8679	1.31	pp	TP53 (pp) MYC
8680	2.04	pp	TP53 (pp) NF2
8681	1.23	pp	TP53 (pp) RELA
8682	1.27	pp	TP53 (pp) STK11
8683	1.9	pp	TP53 (pp) TP53
8684	1.23	pp	TSC1 (pp) AKT1
8685	1.79	pp	TSC1 (pp) CCNE1
8686	3.01	pp	TSC1 (pp) TSC1
8688	1.81	pp	TTYH2 (pp) ERBB2
8689	1.66	pp	TTYH2 (pp) FGFR4
8690	2.75	pp	TTYH2 (pp) GRM1
8691	1.78	pp	TTYH2 (pp) KAT2A
8692	4.06	pp	TTYH2 (pp) KDELR2
8693	4.05	pp	TTYH2 (pp) NF2
8694	1.63	pp	TTYH2 (pp) PDGFRA
8695	3.4	pp	TTYH2 (pp) TTYH2
8696	2.26	pp	WHSC1L1 (pp) MYC
8697	2.81	pp	WHSC1L1 (pp) WHSC1L1
8699	5.68	pp	WT1 (pp) MYC
8700	4.33	pp	WT1 (pp) WT1
8702	1.23	pp	YAP1 (pp) LATS2
8703	6.55	pp	YAP1 (pp) TEAD2
8704	2.5	pp	YAP1 (pp) YWHAG
8705	1.31	pp	YAP1 (pp) YWHAZ
8706	2.33	pp	YWHAG (pp) AKT1S1
8707	2.71	pp	YWHAG (pp) FOXO1
8708	2.12	pp	YWHAG (pp) LATS2
8709	3.41	pp	YWHAG (pp) RAF1
8710	2.11	pp	YWHAG (pp) STK11
8711	9.12	pp	YWHAG (pp) YWHAG
8712	5.6	pp	YWHAG (pp) YWHAZ
8713	1.51	pp	YWHAZ (pp) LATS2
8714	3.02	pp	YWHAZ (pp) YWHAZ
