# Supplementary material for: The OncoPPi network of cancer-focused protein–protein interactions to inform biological insights and therapeutic strategies
Source: Nat Commun. 2017 Feb 16;8:14356. doi: 10.1038/ncomms14356 (PMC5316855; doi:10.1038/ncomms14356)
Supplement: Supplementary Data 3 — Cytoscape compatible version of the OncoPPi network. [file ncomms14356-s4.zip › CytoscapeSession-2016_12_14-12_51/tables/8231-OncoPPi+network/LOCAL_ATTRS-org.cytoscape.model.CyNode-OncoPPi+network+default++node.cytable]

CyCSV-Version	1
SUID	AverageShortestPathLength	BetweennessCentrality	ClosenessCentrality	ClusteringCoefficient	Degree	Eccentricity	IsSingleNode	name	NeighborhoodConnectivity	NumberOfDirectedEdges	NumberOfUndirectedEdges	PartnerOfMultiEdgedNodePairs	Radiality	selected	SelfLoops	Stress	TopologicalCoefficient
java.lang.Long	java.lang.Double	java.lang.Double	java.lang.Double	java.lang.Double	java.lang.Integer	java.lang.Integer	java.lang.Boolean	java.lang.String	java.lang.Double	java.lang.Integer	java.lang.Integer	java.lang.Integer	java.lang.Double	java.lang.Boolean	java.lang.Integer	java.lang.Long	java.lang.Double
	mutable	mutable	mutable	mutable	mutable	mutable	mutable		mutable	mutable	mutable	mutable	mutable		mutable	mutable	mutable
OncoPPi network default node
8241	2.55405405	0.0	0.39153439	1.0	2	4	false	ABCB5	27.0	2	0	0	0.68918919	false	0	0	0.77142857
8242	1.78378378	0.05876181	0.56060606	0.34188034	29	3	false	EPHA2	15.2962963	28	0	0	0.84324324	false	1	1776	0.24279835
8244	1.78378378	0.04055477	0.56060606	0.47293447	29	4	false	FGFR4	17.33333333	28	0	0	0.84324324	false	1	1344	0.27083333
8246	1.74324324	0.12924622	0.57364341	0.36467236	29	3	false	AKT1	15.59259259	28	0	0	0.85135135	false	1	3042	0.2457378
8248	3.31081081	0.0	0.30204082	0.0	3	5	false	AKT1S1	9.0	2	0	0	0.53783784	false	1	0	0.0
8250	2.02702703	0.05502314	0.49333333	0.25641026	15	4	false	ARAF	14.84615385	14	0	0	0.79459459	false	1	1634	0.24337957
8252	2.08108108	0.0078934	0.48051948	0.42424242	14	4	false	BECN1	18.91666667	13	0	0	0.78378378	false	1	394	0.33187135
8254	1.82432432	0.02558087	0.54814815	0.5256917	25	4	false	CDK4	19.0	24	0	0	0.83513514	false	1	1224	0.29230769
8257	2.75675676	2.6457E-4	0.3627451	0.33333333	3	4	false	HRAS	12.33333333	3	0	0	0.64864865	false	0	14	0.54545455
8259	1.83783784	0.05689489	0.54411765	0.44285714	23	3	false	MAP2K3	17.9047619	22	0	0	0.83243243	false	1	1674	0.27901786
8261	1.56756757	0.2260213	0.63793103	0.23650794	38	3	false	MYC	12.94444444	37	0	0	0.88648649	false	1	4740	0.19444444
8263	1.87837838	0.06229603	0.5323741	0.44166667	18	3	false	RASSF1	18.4375	17	0	0	0.82432432	false	1	1356	0.27518657
8265	2.94594595	0.0	0.33944954	1.0	4	5	false	SFN	10.0	3	0	0	0.61081081	false	1	0	0.71428571
8267	1.67567568	0.06740191	0.59677419	0.3960114	29	3	false	STK11	16.62962963	28	0	0	0.86486486	false	1	2126	0.23422014
8269	2.32432432	0.04118516	0.43023256	0.27777778	11	4	false	YWHAG	11.33333333	10	0	0	0.73513514	false	1	1164	0.26719577
8271	2.5	0.00791468	0.4	0.38095238	9	4	false	YWHAZ	10.85714286	8	0	0	0.7	false	1	354	0.31932773
8273	2.0	0.00690999	0.5	0.7047619	17	4	false	ARNT	21.66666667	16	0	0	0.8	false	1	296	0.36111111
8276	1.93243243	0.05109685	0.51748252	0.39525692	25	4	false	CCND2	16.04347826	24	0	0	0.81351351	false	1	1640	0.28571429
8278	2.13513514	0.0022406	0.46835443	0.67272727	11	4	false	CCNE1	20.72727273	11	0	0	0.77297297	false	0	112	0.38383838
8281	1.82432432	0.01235491	0.54814815	0.5974026	24	4	false	CDK6	19.86363636	23	0	0	0.83513514	false	1	702	0.30096419
8283	2.04054054	0.0502773	0.49006623	0.37908497	20	4	false	CDKN2A	16.0	19	0	0	0.79189189	false	1	1844	0.29526749
8285	1.91891892	0.00751614	0.52112676	0.67973856	20	4	false	CDKN2B	21.27777778	19	0	0	0.81621622	false	1	440	0.3377425
8289	2.43243243	0.0	0.41111111	1.0	3	4	false	HIF1A	23.0	3	0	0	0.71351351	false	0	0	0.54761905
8292	1.97297297	0.04163907	0.50684932	0.43939394	12	3	false	AURKA	19.0	12	0	0	0.80540541	false	0	1018	0.30376344
8296	1.81081081	0.06294383	0.55223881	0.41897233	25	3	false	LATS2	17.56521739	24	0	0	0.83783784	false	1	2076	0.27377717
8298	2.21621622	0.00279353	0.45121951	0.52380952	9	4	false	TSC1	19.0	8	0	0	0.75675676	false	1	108	0.36538462
8305	2.17567568	0.01932809	0.45962733	0.30555556	9	4	false	KAT2A	15.22222222	9	0	0	0.76486486	false	0	512	0.29059829
8309	1.67567568	0.07323648	0.59677419	0.3954023	32	3	false	NF2	16.13333333	31	0	0	0.86486486	false	1	1946	0.24029851
8312	2.48648649	0.01131736	0.40217391	0.28571429	9	4	false	BRAF	9.14285714	8	0	0	0.7027027	false	1	294	0.25
8320	2.39189189	2.577E-5	0.4180791	0.83333333	4	4	false	CBLC	26.75	4	0	0	0.72162162	false	0	4	0.62209302
8332	2.10810811	0.03534076	0.47435897	0.30555556	11	4	false	TEAD2	17.0	10	0	0	0.77837838	false	1	936	0.2962963
8334	2.28378378	0.00276782	0.43786982	0.57777778	10	4	false	CD44	19.5	10	0	0	0.74324324	false	0	138	0.42391304
8369	2.36486486	2.9039E-4	0.42285714	0.93333333	6	4	false	CDKN2C	25.33333333	6	0	0	0.72702703	false	0	24	0.57575758
8375	2.33783784	0.01888198	0.42774566	0.2	7	4	false	DACH1	11.0	6	0	0	0.73243243	false	1	444	0.24651163
8377	3.04054054	0.0023822	0.32888889	0.33333333	3	5	false	FOXO1	7.0	3	0	0	0.59189189	false	0	32	0.51282051
8380	3.0	0.0089911	0.33333333	0.33333333	5	5	false	SOX3	5.33333333	4	0	0	0.6	false	1	232	0.41666667
8383	2.66216216	0.0	0.37563452	0.0	1	4	false	EGFR	30.0	1	0	0	0.66756757	false	0	0	0.0
8389	2.22972973	0.00273798	0.44848485	0.62121212	12	4	false	ERBB2	19.16666667	12	0	0	0.75405405	false	0	156	0.40780142
8402	2.06756757	0.00359933	0.48366013	0.68181818	14	4	false	FZR1	21.33333333	13	0	0	0.78648649	false	1	194	0.36781609
8415	2.31081081	6.732E-5	0.43274854	0.83333333	4	4	false	TERT	26.25	4	0	0	0.73783784	false	0	4	0.53571429
8417	3.55405405	7.4287E-4	0.28136882	0.0	4	5	false	GLIS1	3.0	3	0	0	0.48918919	false	1	14	0.5
8420	2.75675676	0.01819877	0.3627451	0.0	5	4	false	TCF3	7.66666667	4	0	0	0.64864865	false	1	410	0.37037037
8422	2.01351351	0.00813633	0.4966443	0.57142857	17	3	false	GLIS2	20.66666667	16	0	0	0.7972973	false	1	340	0.35632184
8432	2.36486486	8.8617E-4	0.42285714	0.64285714	8	4	false	MET	19.75	8	0	0	0.72702703	false	0	44	0.48170732
8438	2.40540541	9.9494E-4	0.41573034	0.64285714	8	4	false	GRM1	18.75	8	0	0	0.71891892	false	0	64	0.46875
8444	2.27027027	7.8172E-4	0.44047619	0.73333333	6	4	false	HGF	24.0	6	0	0	0.74594595	false	0	44	0.48
8453	2.06756757	0.03433042	0.48366013	0.46666667	17	4	false	KDELR2	17.66666667	16	0	0	0.78648649	false	1	1046	0.32592593
8461	3.05405405	0.0	0.32743363	0.0	1	5	false	IGF1R	15.0	1	0	0	0.58918919	false	0	0	0.0
8468	2.01351351	0.00491913	0.4966443	0.74358974	15	4	false	PDGFRA	22.61538462	14	0	0	0.7972973	false	1	248	0.37074401
8471	0.0	0.0	0.0	0.0	2	0	true	KEAP1	0.0	1	0	0	9.223372036854776E10	false	1	0	0.0
8473	2.75675676	2.6457E-4	0.3627451	0.33333333	3	4	false	KRAS	12.33333333	3	0	0	0.64864865	false	0	14	0.54545455
8476	1.89189189	0.05503553	0.52857143	0.38970588	19	3	false	RAF1	17.05882353	18	0	0	0.82162162	false	1	1780	0.26890756
8490	2.56756757	1.3568E-4	0.38947368	0.33333333	5	4	false	MAP3K5	20.33333333	4	0	0	0.68648649	false	1	14	0.625
8492	1.81081081	0.03269899	0.55223881	0.50592885	25	3	false	MAP2K5	18.39130435	24	0	0	0.83783784	false	1	1202	0.28294314
8516	2.59459459	2.1053E-4	0.38541667	0.66666667	5	4	false	MAP2K6	16.33333333	4	0	0	0.68108108	false	1	14	0.51041667
8520	2.51351351	0.00156732	0.39784946	0.5	5	4	false	MAPK14	16.2	5	0	0	0.6972973	false	0	38	0.45
8528	2.90540541	0.0	0.34418605	1.0	3	5	false	MDM2	10.33333333	3	0	0	0.61891892	false	0	0	0.49206349
8530	2.90540541	0.0	0.34418605	1.0	3	5	false	MDM4	10.33333333	3	0	0	0.61891892	false	0	0	0.49206349
8538	2.43243243	0.0	0.41111111	1.0	2	4	false	MSH2	31.5	2	0	0	0.71351351	false	0	0	0.73255814
8555	2.52702703	0.0023491	0.39572193	0.0	2	4	false	SMAD2	19.0	2	0	0	0.69459459	false	0	64	0.51428571
8581	0.0	0.0	0.0	0.0	2	0	true	NFIC	0.0	1	0	0	9.223372036854776E10	false	1	0	0.0
8593	3.68918919	0.0	0.27106227	0.0	1	5	false	PIK3CA	2.0	1	0	0	0.46216216	false	0	0	0.0
8594	2.7027027	0.02702703	0.37	0.0	2	4	false	PIK3R1	14.0	2	0	0	0.65945946	false	0	468	0.5
8597	2.72972973	0.0	0.36633663	0.0	1	4	false	PTEN	27.0	1	0	0	0.65405405	false	0	0	0.0
8626	2.85135135	0.0	0.3507109	1.0	4	4	false	STK3	9.0	3	0	0	0.62972973	false	1	0	0.5625
8628	2.85135135	0.0	0.3507109	1.0	4	4	false	STK4	9.0	3	0	0	0.62972973	false	1	0	0.5625
8630	2.55405405	0.0	0.39153439	0.0	1	4	false	RB1	36.0	1	0	0	0.68918919	false	0	0	0.0
8632	2.33783784	2.0078E-4	0.42774566	0.66666667	6	4	false	RELA	20.5	5	0	0	0.73243243	false	1	16	0.43617021
8638	2.7972973	5.6637E-4	0.35748792	0.0	2	4	false	SMAD1	11.5	2	0	0	0.64054054	false	0	16	0.525
8641	2.40540541	0.0	0.41573034	1.0	3	4	false	SMARCA4	26.33333333	3	0	0	0.71891892	false	0	0	0.6124031
8647	2.62162162	0.00308273	0.3814433	0.0	4	4	false	SOX4	9.25	4	0	0	0.67567568	false	0	76	0.31730769
8651	2.52702703	9.4932E-4	0.39572193	0.0	4	4	false	WHSC1L1	20.0	3	0	0	0.69459459	false	1	44	0.54285714
8669	2.91891892	0.0	0.34259259	0.0	3	5	false	TNFRSF1A	23.0	2	0	0	0.61621622	false	1	0	0.0
8672	2.14864865	0.02136689	0.46540881	0.44444444	12	4	false	TP53	18.0	11	0	0	0.77027027	false	1	806	0.33333333
8687	2.45945946	0.0011725	0.40659341	0.57142857	9	4	false	TTYH2	16.28571429	8	0	0	0.70810811	false	1	46	0.42857143
8698	2.55405405	0.0	0.39153439	0.0	3	4	false	WT1	36.0	2	0	0	0.68918919	false	1	0	0.0
8701	2.56756757	0.00141484	0.38947368	0.5	4	4	false	YAP1	12.0	4	0	0	0.68648649	false	0	32	0.37903226
