# Supplementary material for: The OncoPPi network of cancer-focused protein–protein interactions to inform biological insights and therapeutic strategies
Source: Nat Commun. 2017 Feb 16;8:14356. doi: 10.1038/ncomms14356 (PMC5316855; doi:10.1038/ncomms14356)
Supplement: Supplementary Data 3 — Cytoscape compatible version of the OncoPPi network. [file ncomms14356-s4.zip › CytoscapeSession-2016_12_14-12_51/tables/8231-OncoPPi+network/LOCAL_ATTRS-org.cytoscape.model.CyEdge-OncoPPi+network+default++edge.cytable]

CyCSV-Version	1
SUID	EdgeBetweenness	interaction	name	selected
java.lang.Long	java.lang.Double	java.lang.String	java.lang.String	java.lang.Boolean
	mutable
OncoPPi network default edge
8243	73.40865801	pp	ABCB5 (pp) EPHA2	false
8245	74.59134199	pp	ABCB5 (pp) FGFR4	false
8247		pp	AKT1 (pp) AKT1	false
8249		pp	AKT1S1 (pp) AKT1S1	false
8251		pp	ARAF (pp) ARAF	false
8253	34.01139471	pp	ARAF (pp) BECN1	false
8255	41.80089623	pp	ARAF (pp) CDK4	false
8256	73.11117382	pp	ARAF (pp) EPHA2	false
8258	52.80276011	pp	ARAF (pp) HRAS	false
8260	47.52114618	pp	ARAF (pp) MAP2K3	false
8262	117.4747634	pp	ARAF (pp) MYC	false
8264	43.72355007	pp	ARAF (pp) RASSF1	false
8266	119.91393606	pp	ARAF (pp) SFN	false
8268	55.78124339	pp	ARAF (pp) STK11	false
8270	38.75123124	pp	ARAF (pp) YWHAG	false
8272	33.45516207	pp	ARAF (pp) YWHAZ	false
8274	27.05489729	pp	ARNT (pp) AKT1	false
8275		pp	ARNT (pp) ARNT	false
8277	16.61721124	pp	ARNT (pp) CCND2	false
8279	7.14879185	pp	ARNT (pp) CCNE1	false
8280	7.86576202	pp	ARNT (pp) CDK4	false
8282	6.15312465	pp	ARNT (pp) CDK6	false
8284	13.65584308	pp	ARNT (pp) CDKN2A	false
8286	5.73474858	pp	ARNT (pp) CDKN2B	false
8287	14.75810906	pp	ARNT (pp) EPHA2	false
8288	12.85137129	pp	ARNT (pp) FGFR4	false
8290	26.61617827	pp	ARNT (pp) HIF1A	false
8291	16.79533179	pp	ARNT (pp) STK11	false
8293	63.56472081	pp	AURKA (pp) AKT1	false
8294	14.29008266	pp	AURKA (pp) CCNE1	false
8295	37.04864047	pp	AURKA (pp) EPHA2	false
8297	43.67088577	pp	AURKA (pp) LATS2	false
8299	16.89767262	pp	AURKA (pp) TSC1	false
8300		pp	BECN1 (pp) BECN1	false
8301	11.57307277	pp	BECN1 (pp) CDK6	false
8302	26.65280588	pp	BECN1 (pp) CDKN2A	false
8303	15.29381808	pp	BECN1 (pp) EPHA2	false
8304	15.48300214	pp	BECN1 (pp) FGFR4	false
8306	22.37849555	pp	BECN1 (pp) KAT2A	false
8307	20.9428025	pp	BECN1 (pp) LATS2	false
8308	19.5324268	pp	BECN1 (pp) MAP2K3	false
8310	18.30450774	pp	BECN1 (pp) NF2	false
8311	17.87069773	pp	BECN1 (pp) TSC1	false
8313	135.49042711	pp	BRAF (pp) AKT1	false
8314	31.31994759	pp	BRAF (pp) ARAF	false
8315		pp	BRAF (pp) BRAF	false
8316	15.18949281	pp	BRAF (pp) HRAS	false
8317	28.08606394	pp	BRAF (pp) SFN	false
8318	27.23704049	pp	BRAF (pp) YWHAG	false
8319	17.76027146	pp	BRAF (pp) YWHAZ	false
8321	23.86746032	pp	CBLC (pp) CCND2	false
8322	35.47096172	pp	CBLC (pp) EPHA2	false
8323	44.21587302	pp	CBLC (pp) NF2	false
8324	44.72413632	pp	CBLC (pp) STK11	false
8325	32.56243152	pp	CCND2 (pp) AURKA	false
8326		pp	CCND2 (pp) CCND2	false
8327	17.31061808	pp	CCND2 (pp) CCNE1	false
8328	17.54129932	pp	CCND2 (pp) EPHA2	false
8329	17.97879825	pp	CCND2 (pp) FGFR4	false
8330	34.0110928	pp	CCND2 (pp) LATS2	false
8331	25.76828482	pp	CCND2 (pp) STK11	false
8333	52.33370322	pp	CCND2 (pp) TEAD2	false
8335	37.3396418	pp	CD44 (pp) AKT1	false
8336	15.12510681	pp	CD44 (pp) FGFR4	false
8337	21.19016563	pp	CDK4 (pp) AKT1	false
8338	19.65903144	pp	CDK4 (pp) CCND2	false
8339	13.56691233	pp	CDK4 (pp) CCNE1	false
8340	21.30250388	pp	CDK4 (pp) CD44	false
8341		pp	CDK4 (pp) CDK4	false
8342	11.50063198	pp	CDK4 (pp) EPHA2	false
8343	9.74815882	pp	CDK4 (pp) FGFR4	false
8344	20.08616931	pp	CDK4 (pp) LATS2	false
8345	11.53865929	pp	CDK4 (pp) STK11	false
8346	19.32371356	pp	CDK6 (pp) AKT1	false
8347	14.99023822	pp	CDK6 (pp) CCND2	false
8348	10.80847457	pp	CDK6 (pp) CCNE1	false
8349	16.32193221	pp	CDK6 (pp) CD44	false
8350	4.63975469	pp	CDK6 (pp) CDK4	false
8351		pp	CDK6 (pp) CDK6	false
8352	10.9338928	pp	CDK6 (pp) EPHA2	false
8353	6.35399645	pp	CDK6 (pp) FGFR4	false
8354	14.79465645	pp	CDK6 (pp) LATS2	false
8355	9.69376446	pp	CDK6 (pp) STK11	false
8356	38.68635922	pp	CDKN2A (pp) CCND2	false
8357	14.22138657	pp	CDKN2A (pp) CCNE1	false
8358	28.43704549	pp	CDKN2A (pp) CDK4	false
8359	20.91209942	pp	CDKN2A (pp) CDK6	false
8360		pp	CDKN2A (pp) CDKN2A	false
8361	36.24453235	pp	CDKN2A (pp) EPHA2	false
8362	39.08336875	pp	CDKN2A (pp) STK11	false
8363	23.40477922	pp	CDKN2B (pp) AKT1	false
8364	13.7275176	pp	CDKN2B (pp) CCND2	false
8365	6.52392552	pp	CDKN2B (pp) CDK4	false
8366	5.04518815	pp	CDKN2B (pp) CDK6	false
8367	20.78450977	pp	CDKN2B (pp) CDKN2A	false
8368		pp	CDKN2B (pp) CDKN2B	false
8370	33.56415654	pp	CDKN2C (pp) AKT1	false
8371	27.97390489	pp	CDKN2C (pp) CCND2	false
8372	22.18117056	pp	CDKN2C (pp) CDK4	false
8373	17.52105874	pp	CDKN2C (pp) CDK6	false
8374	22.64271773	pp	CDKN2C (pp) FGFR4	false
8376		pp	DACH1 (pp) DACH1	false
8378	66.65844479	pp	DACH1 (pp) FOXO1	false
8379	179.90256975	pp	DACH1 (pp) MYC	false
8381	48.13264623	pp	DACH1 (pp) SOX3	false
8382	28.98618896	pp	DACH1 (pp) TEAD2	false
8384	148.0	pp	EGFR (pp) NF2	false
8385	50.87139603	pp	EPHA2 (pp) AKT1	false
8386	10.46649235	pp	EPHA2 (pp) CDKN2B	false
8387		pp	EPHA2 (pp) EPHA2	false
8388	26.74181684	pp	EPHA2 (pp) MAP2K3	false
8390	16.16103759	pp	ERBB2 (pp) CCND2	false
8391	7.66145386	pp	ERBB2 (pp) CD44	false
8392	10.53085296	pp	ERBB2 (pp) CDKN2B	false
8393	13.39860806	pp	ERBB2 (pp) FGFR4	false
8394	22.21460163	pp	ERBB2 (pp) LATS2	false
8395	25.54068841	pp	ERBB2 (pp) STK11	false
8396	34.34769548	pp	FGFR4 (pp) AKT1	false
8397	6.81372283	pp	FGFR4 (pp) CDKN2B	false
8398	10.23863643	pp	FGFR4 (pp) EPHA2	false
8399		pp	FGFR4 (pp) FGFR4	false
8400	20.76381939	pp	FGFR4 (pp) MAP2K3	false
8401	38.5955177	pp	FOXO1 (pp) YWHAZ	false
8403	24.4862936	pp	FZR1 (pp) AKT1	false
8404	6.0469808	pp	FZR1 (pp) ARNT	false
8405	8.61998557	pp	FZR1 (pp) CDK6	false
8406	19.1824727	pp	FZR1 (pp) CDKN2A	false
8407	5.76363636	pp	FZR1 (pp) CDKN2B	false
8408	17.63580636	pp	FZR1 (pp) EPHA2	false
8409	11.67877503	pp	FZR1 (pp) ERBB2	false
8410	13.36795749	pp	FZR1 (pp) FGFR4	false
8411		pp	FZR1 (pp) FZR1	false
8412	19.24287982	pp	FZR1 (pp) LATS2	false
8413	32.40055893	pp	FZR1 (pp) MYC	false
8414	16.55102055	pp	FZR1 (pp) STK11	false
8416	11.91076701	pp	FZR1 (pp) TERT	false
8418		pp	GLIS1 (pp) GLIS1	false
8419	53.46386443	pp	GLIS1 (pp) SOX3	false
8421	102.5621096	pp	GLIS1 (pp) TCF3	false
8423	26.09106132	pp	GLIS2 (pp) AKT1	false
8424	13.66963454	pp	GLIS2 (pp) BECN1	false
8425	10.27463647	pp	GLIS2 (pp) CCNE1	false
8426	10.612009	pp	GLIS2 (pp) CDK4	false
8427	6.85358947	pp	GLIS2 (pp) CDK6	false
8428	13.23779261	pp	GLIS2 (pp) EPHA2	false
8429	12.51513884	pp	GLIS2 (pp) ERBB2	false
8430	9.44422198	pp	GLIS2 (pp) FGFR4	false
8431		pp	GLIS2 (pp) GLIS2	false
8433	14.65331686	pp	GLIS2 (pp) MET	false
8434	30.8591463	pp	GLIS2 (pp) MYC	false
8435	13.46995458	pp	GLIS2 (pp) NF2	false
8436	15.25403257	pp	GLIS2 (pp) STK11	false
8437	29.46349879	pp	GLIS2 (pp) TEAD2	false
8439	23.05437579	pp	GRM1 (pp) CCND2	false
8440	8.05377938	pp	GRM1 (pp) CD44	false
8441	19.15580677	pp	GRM1 (pp) CDKN2B	false
8442	32.98271167	pp	GRM1 (pp) EPHA2	false
8443	27.56412645	pp	GRM1 (pp) FGFR4	false
8445	26.41743916	pp	HGF (pp) EPHA2	false
8446	25.32909367	pp	HGF (pp) LATS2	false
8447	8.32015225	pp	HGF (pp) MET	false
8448	50.75764396	pp	HGF (pp) MYC	false
8449	26.48535064	pp	HGF (pp) STK11	false
8450	27.19395604	pp	HIF1A (pp) CDKN2A	false
8451	35.39791666	pp	KAT2A (pp) CCND2	false
8452	49.85887514	pp	KAT2A (pp) STK11	false
8454	17.56768864	pp	KDELR2 (pp) BECN1	false
8455	25.02468045	pp	KDELR2 (pp) CCND2	false
8456	17.61250317	pp	KDELR2 (pp) CD44	false
8457	30.668053	pp	KDELR2 (pp) EPHA2	false
8458	10.13051189	pp	KDELR2 (pp) ERBB2	false
8459	20.90460242	pp	KDELR2 (pp) FGFR4	false
8460	14.20475141	pp	KDELR2 (pp) GRM1	false
8462	148.0	pp	KDELR2 (pp) IGF1R	false
8463	24.57921698	pp	KDELR2 (pp) KAT2A	false
8464		pp	KDELR2 (pp) KDELR2	false
8465	37.20896883	pp	KDELR2 (pp) LATS2	false
8466	80.13677711	pp	KDELR2 (pp) MYC	false
8467	30.1525979	pp	KDELR2 (pp) NF2	false
8469	14.23072074	pp	KDELR2 (pp) PDGFRA	false
8470	35.15483761	pp	KDELR2 (pp) STK11	false
8472		pp	KEAP1 (pp) KEAP1	false
8474	52.80276011	pp	KRAS (pp) ARAF	false
8475	15.18949281	pp	KRAS (pp) BRAF	false
8477	82.86611813	pp	KRAS (pp) RAF1	false
8478	48.97863847	pp	LATS2 (pp) AKT1	false
8479	13.59154504	pp	LATS2 (pp) CDKN2B	false
8480	24.43050724	pp	LATS2 (pp) EPHA2	false
8481	19.86200077	pp	LATS2 (pp) FGFR4	false
8482		pp	LATS2 (pp) LATS2	false
8483	36.1251981	pp	MAP2K3 (pp) AKT1	false
8484	18.11049105	pp	MAP2K3 (pp) ARNT	false
8485	38.90508306	pp	MAP2K3 (pp) AURKA	false
8486	36.33420924	pp	MAP2K3 (pp) CCND2	false
8487	12.79367494	pp	MAP2K3 (pp) CDK4	false
8488	12.73414219	pp	MAP2K3 (pp) CDK6	false
8489		pp	MAP2K3 (pp) MAP2K3	false
8491	51.91730154	pp	MAP2K3 (pp) MAP3K5	false
8493	33.7996842	pp	MAP2K5 (pp) AKT1	false
8494	16.16408186	pp	MAP2K5 (pp) CCND2	false
8495	19.77897471	pp	MAP2K5 (pp) CD44	false
8496	8.07134836	pp	MAP2K5 (pp) CDK4	false
8497	7.29496346	pp	MAP2K5 (pp) CDK6	false
8498	38.14700898	pp	MAP2K5 (pp) CDKN2A	false
8499	6.89114774	pp	MAP2K5 (pp) CDKN2B	false
8500	11.24604028	pp	MAP2K5 (pp) EPHA2	false
8501	16.25439663	pp	MAP2K5 (pp) ERBB2	false
8502	9.33101007	pp	MAP2K5 (pp) FGFR4	false
8503	9.24983766	pp	MAP2K5 (pp) GLIS2	false
8504	25.73252199	pp	MAP2K5 (pp) GRM1	false
8505	19.13607002	pp	MAP2K5 (pp) HGF	false
8506	19.15405653	pp	MAP2K5 (pp) LATS2	false
8507	16.20816717	pp	MAP2K5 (pp) MAP2K3	false
8508		pp	MAP2K5 (pp) MAP2K5	false
8509	19.62386648	pp	MAP2K5 (pp) MET	false
8510	40.85443293	pp	MAP2K5 (pp) MYC	false
8511	16.47161686	pp	MAP2K5 (pp) NF2	false
8512	9.74875449	pp	MAP2K5 (pp) PDGFRA	false
8513	27.73145634	pp	MAP2K5 (pp) RAF1	false
8514	14.80701992	pp	MAP2K5 (pp) STK11	false
8515	42.46536822	pp	MAP2K5 (pp) TEAD2	false
8517	66.71443031	pp	MAP2K6 (pp) MAP2K3	false
8518	73.11809115	pp	MAP2K6 (pp) MAP2K5	false
8519		pp	MAP2K6 (pp) MAP2K6	false
8521	10.44204526	pp	MAP2K6 (pp) MAPK14	false
8522	57.85144296	pp	MAP3K5 (pp) LATS2	false
8523		pp	MAP3K5 (pp) MAP3K5	false
8524	54.18532636	pp	MAPK14 (pp) AKT1	false
8525	45.91919702	pp	MAPK14 (pp) CDK4	false
8526	38.27806935	pp	MAPK14 (pp) MAP2K3	false
8527	16.10869534	pp	MAPK14 (pp) TSC1	false
8529	90.815342	pp	MDM2 (pp) CDKN2A	false
8531	90.815342	pp	MDM4 (pp) CDKN2A	false
8532	2.0	pp	MDM4 (pp) MDM2	false
8533	21.21838244	pp	MET (pp) CCND2	false
8534	9.51338125	pp	MET (pp) CD44	false
8535	26.4432298	pp	MET (pp) EPHA2	false
8536	23.64482997	pp	MET (pp) FGFR4	false
8537	34.15705914	pp	MET (pp) STK11	false
8539	59.12056225	pp	MSH2 (pp) AKT1	false
8540	88.87943775	pp	MSH2 (pp) MYC	false
8541	96.85648195	pp	MYC (pp) AKT1	false
8542	27.72829069	pp	MYC (pp) ARNT	false
8543	51.54385085	pp	MYC (pp) AURKA	false
8544	34.99883536	pp	MYC (pp) CCNE1	false
8545	31.81598003	pp	MYC (pp) CDK4	false
8546	28.76828291	pp	MYC (pp) CDK6	false
8547	59.14151265	pp	MYC (pp) CDKN2A	false
8548	30.84519643	pp	MYC (pp) CDKN2B	false
8549	55.06341435	pp	MYC (pp) FGFR4	false
8550	94.18986569	pp	MYC (pp) HIF1A	false
8551	74.66723728	pp	MYC (pp) KAT2A	false
8552	56.28913444	pp	MYC (pp) LATS2	false
8553	55.78186453	pp	MYC (pp) MAP2K3	false
8554		pp	MYC (pp) MYC	false
8556	155.63030374	pp	MYC (pp) SMAD2	false
8557	36.27611671	pp	MYC (pp) STK11	false
8558	83.98859607	pp	MYC (pp) TEAD2	false
8559	60.44029304	pp	MYC (pp) TERT	false
8560	54.76040156	pp	MYC (pp) TSC1	false
8561	41.65518627	pp	NF2 (pp) AKT1	false
8562	15.51844425	pp	NF2 (pp) ARNT	false
8563	38.8440762	pp	NF2 (pp) AURKA	false
8564	25.66770951	pp	NF2 (pp) CCND2	false
8565	18.11424816	pp	NF2 (pp) CCNE1	false
8566	25.19424957	pp	NF2 (pp) CD44	false
8567	11.2943538	pp	NF2 (pp) CDK4	false
8568	8.74780933	pp	NF2 (pp) CDK6	false
8569	11.21802704	pp	NF2 (pp) CDKN2B	false
8570	27.25439207	pp	NF2 (pp) CDKN2C	false
8571	18.07024781	pp	NF2 (pp) EPHA2	false
8572	20.44700633	pp	NF2 (pp) ERBB2	false
8573	11.41919536	pp	NF2 (pp) FGFR4	false
8574	28.39890128	pp	NF2 (pp) LATS2	false
8575	26.89999318	pp	NF2 (pp) MAP2K3	false
8576	55.55618733	pp	NF2 (pp) MYC	false
8577		pp	NF2 (pp) NF2	false
8578	17.66594202	pp	NF2 (pp) STK11	false
8579	40.75972916	pp	NF2 (pp) TERT	false
8580	31.43489293	pp	NF2 (pp) TSC1	false
8582		pp	NFIC (pp) NFIC	false
8583	23.45312465	pp	PDGFRA (pp) AKT1	false
8584	10.00690394	pp	PDGFRA (pp) CDK4	false
8585	6.1644538	pp	PDGFRA (pp) CDKN2B	false
8586	14.56245048	pp	PDGFRA (pp) EPHA2	false
8587	8.00483405	pp	PDGFRA (pp) FGFR4	false
8588	14.9579119	pp	PDGFRA (pp) LATS2	false
8589	14.46516187	pp	PDGFRA (pp) MAP2K3	false
8590	33.76402113	pp	PDGFRA (pp) MYC	false
8591	12.46820402	pp	PDGFRA (pp) NF2	false
8592		pp	PDGFRA (pp) PDGFRA	false
8595	148.0	pp	PIK3CA (pp) PIK3R1	false
8596	292.0	pp	PIK3R1 (pp) AKT1	false
8598	148.0	pp	PTEN (pp) AKT1	false
8599	48.23236402	pp	RAF1 (pp) AKT1	false
8600	22.84419671	pp	RAF1 (pp) CDK4	false
8601	21.35238769	pp	RAF1 (pp) CDK6	false
8602	21.05698014	pp	RAF1 (pp) CDKN2B	false
8603	34.80661495	pp	RAF1 (pp) FGFR4	false
8604	82.86611813	pp	RAF1 (pp) HRAS	false
8605	26.88597062	pp	RAF1 (pp) MAP2K3	false
8606	39.69709595	pp	RAF1 (pp) MAP3K5	false
8607	73.55400672	pp	RAF1 (pp) MYC	false
8608	46.90744929	pp	RAF1 (pp) NF2	false
8609	18.09703445	pp	RAF1 (pp) PDGFRA	false
8610		pp	RAF1 (pp) RAF1	false
8611	50.87406039	pp	RAF1 (pp) TEAD2	false
8612	49.1293302	pp	RAF1 (pp) YWHAZ	false
8613	50.99887814	pp	RASSF1 (pp) AKT1	false
8614	35.34634918	pp	RASSF1 (pp) AURKA	false
8615	18.04637079	pp	RASSF1 (pp) CDK6	false
8616	46.58040463	pp	RASSF1 (pp) CDKN2A	false
8617	40.45706702	pp	RASSF1 (pp) FGFR4	false
8618	20.25708091	pp	RASSF1 (pp) GLIS2	false
8619	36.73971579	pp	RASSF1 (pp) LATS2	false
8620	32.53091279	pp	RASSF1 (pp) MAP2K3	false
8621	71.18354978	pp	RASSF1 (pp) MYC	false
8622	40.02859941	pp	RASSF1 (pp) NF2	false
8623	34.2477898	pp	RASSF1 (pp) RAF1	false
8624		pp	RASSF1 (pp) RASSF1	false
8625	30.95822511	pp	RASSF1 (pp) STK11	false
8627	146.0	pp	RASSF1 (pp) STK3	false
8629	146.0	pp	RASSF1 (pp) STK4	false
8631	148.0	pp	RB1 (pp) MYC	false
8633	49.22722028	pp	RELA (pp) EPHA2	false
8634	14.66327182	pp	RELA (pp) KAT2A	false
8635	75.24678055	pp	RELA (pp) MYC	false
8636		pp	RELA (pp) RELA	false
8637		pp	SFN (pp) SFN	false
8639	136.36969626	pp	SMAD1 (pp) MAP2K3	false
8640	17.74937682	pp	SMAD1 (pp) SMAD2	false
8642	68.7353247	pp	SMARCA4 (pp) MYC	false
8643	27.94784925	pp	SMARCA4 (pp) RASSF1	false
8644	51.31682604	pp	SMARCA4 (pp) STK11	false
8645		pp	SOX3 (pp) SOX3	false
8646	143.54333941	pp	SOX3 (pp) TEAD2	false
8648	69.40415033	pp	SOX4 (pp) AURKA	false
8649	68.334111	pp	SOX4 (pp) CDKN2A	false
8650	28.32101036	pp	SOX4 (pp) DACH1	false
8652	15.24658852	pp	SOX4 (pp) WHSC1L1	false
8653	47.65452349	pp	STK11 (pp) AKT1	false
8654	21.33524327	pp	STK11 (pp) CCNE1	false
8655	11.48579272	pp	STK11 (pp) CDKN2B	false
8656	15.85358403	pp	STK11 (pp) FGFR4	false
8657	15.2988857	pp	STK11 (pp) LATS2	false
8658	27.07883348	pp	STK11 (pp) MAP2K3	false
8659		pp	STK11 (pp) STK11	false
8660		pp	STK3 (pp) STK3	false
8661	2.0	pp	STK3 (pp) STK4	false
8662		pp	STK4 (pp) STK4	false
8663	155.79053951	pp	TCF3 (pp) AURKA	false
8664	86.26680818	pp	TCF3 (pp) KAT2A	false
8665		pp	TCF3 (pp) TCF3	false
8666	57.05581705	pp	TEAD2 (pp) EPHA2	false
8667		pp	TEAD2 (pp) TEAD2	false
8668	35.61648352	pp	TERT (pp) AKT1	false
8670	148.0	pp	TNFRSF1A (pp) CCND2	false
8671		pp	TNFRSF1A (pp) TNFRSF1A	false
8673	30.97723482	pp	TP53 (pp) CDK4	false
8674	12.30783782	pp	TP53 (pp) CDKN2A	false
8675	37.25527221	pp	TP53 (pp) EPHA2	false
8676	26.79879148	pp	TP53 (pp) KAT2A	false
8677	55.184658	pp	TP53 (pp) MDM2	false
8678	55.184658	pp	TP53 (pp) MDM4	false
8679	62.83336963	pp	TP53 (pp) MYC	false
8680	46.30519827	pp	TP53 (pp) NF2	false
8681	11.03195489	pp	TP53 (pp) RELA	false
8682	40.96885609	pp	TP53 (pp) STK11	false
8683		pp	TP53 (pp) TP53	false
8684	30.9707262	pp	TSC1 (pp) AKT1	false
8685	10.13823857	pp	TSC1 (pp) CCNE1	false
8686		pp	TSC1 (pp) TSC1	false
8688	11.04808023	pp	TTYH2 (pp) ERBB2	false
8689	36.09328502	pp	TTYH2 (pp) FGFR4	false
8690	8.00123008	pp	TTYH2 (pp) GRM1	false
8691	22.21011079	pp	TTYH2 (pp) KAT2A	false
8692	13.32999276	pp	TTYH2 (pp) KDELR2	false
8693	48.76231661	pp	TTYH2 (pp) NF2	false
8694	21.22269265	pp	TTYH2 (pp) PDGFRA	false
8695		pp	TTYH2 (pp) TTYH2	false
8696	143.00987354	pp	WHSC1L1 (pp) MYC	false
8697		pp	WHSC1L1 (pp) WHSC1L1	false
8699	148.0	pp	WT1 (pp) MYC	false
8700		pp	WT1 (pp) WT1	false
8702	92.59207552	pp	YAP1 (pp) LATS2	false
8703	41.11095179	pp	YAP1 (pp) TEAD2	false
8704	18.38901847	pp	YAP1 (pp) YWHAG	false
8705	11.19392708	pp	YAP1 (pp) YWHAZ	false
8706	148.0	pp	YWHAG (pp) AKT1S1	false
8707	68.48329241	pp	YWHAG (pp) FOXO1	false
8708	85.27423451	pp	YWHAG (pp) LATS2	false
8709	61.4548474	pp	YWHAG (pp) RAF1	false
8710	139.12373157	pp	YWHAG (pp) STK11	false
8711		pp	YWHAG (pp) YWHAG	false
8712	6.25102585	pp	YWHAG (pp) YWHAZ	false
8713	77.12498661	pp	YWHAZ (pp) LATS2	false
8714		pp	YWHAZ (pp) YWHAZ	false
