# Supplementary material for: The OncoPPi network of cancer-focused protein–protein interactions to inform biological insights and therapeutic strategies
Source: Nat Commun. 2017 Feb 16;8:14356. doi: 10.1038/ncomms14356 (PMC5316855; doi:10.1038/ncomms14356)
Supplement: Supplementary Data 3 — Cytoscape compatible version of the OncoPPi network. [file ncomms14356-s4.zip › CytoscapeSession-2016_12_14-12_51/tables/8205-Sheet1/HIDDEN-org.cytoscape.model.CyNetwork-8205+hidden+network.cytable]

"CyCSV-Version","1"
"SUID"
"java.lang.Long"
""
"8205 hidden network",""
