# Supplementary material for: The OncoPPi network of cancer-focused protein–protein interactions to inform biological insights and therapeutic strategies
Source: Nat Commun. 2017 Feb 16;8:14356. doi: 10.1038/ncomms14356 (PMC5316855; doi:10.1038/ncomms14356)
Supplement: Supplementary Data 3 — Cytoscape compatible version of the OncoPPi network. [file ncomms14356-s4.zip › CytoscapeSession-2016_12_14-12_51/tables/cytables.xml]

<?xml version="1.0" encoding="UTF-8" standalone="yes"?>
<cyTables>
    <virtualColumns>
        <virtualColumn immutable="false" targetJoinKey="SUID" targetTable="8221-8221/LOCAL_ATTRS-org.cytoscape.model.CyNode-8221+default+node.cytable" sourceJoinKey="SUID" sourceTable="8205-Sheet1/SHARED_ATTRS-org.cytoscape.model.CyNode-Sheet1+root+shared++node.cytable" sourceColumn="shared name" name="shared name"/>
        <virtualColumn immutable="false" targetJoinKey="SUID" targetTable="8205-Sheet1/LOCAL_ATTRS-org.cytoscape.model.CyNetwork-Sheet1+root+default++network.cytable" sourceJoinKey="SUID" sourceTable="8205-Sheet1/SHARED_ATTRS-org.cytoscape.model.CyNetwork-Sheet1+root+shared++network.cytable" sourceColumn="shared name" name="shared name"/>
        <virtualColumn immutable="false" targetJoinKey="SUID" targetTable="8205-Sheet1/LOCAL_ATTRS-org.cytoscape.model.CyNode-Sheet1+root+default++node.cytable" sourceJoinKey="SUID" sourceTable="8205-Sheet1/SHARED_ATTRS-org.cytoscape.model.CyNode-Sheet1+root+shared++node.cytable" sourceColumn="shared name" name="shared name"/>
        <virtualColumn immutable="false" targetJoinKey="SUID" targetTable="8231-OncoPPi+network/LOCAL_ATTRS-org.cytoscape.model.CyNetwork-OncoPPi+network+default++network.cytable" sourceJoinKey="SUID" sourceTable="8205-Sheet1/SHARED_ATTRS-org.cytoscape.model.CyNetwork-Sheet1+root+shared++network.cytable" sourceColumn="shared name" name="shared name"/>
        <virtualColumn immutable="false" targetJoinKey="SUID" targetTable="8205-Sheet1/LOCAL_ATTRS-org.cytoscape.model.CyEdge-Sheet1+root+default++edge.cytable" sourceJoinKey="SUID" sourceTable="8205-Sheet1/SHARED_ATTRS-org.cytoscape.model.CyEdge-Sheet1+root+shared++edge.cytable" sourceColumn="shared name" name="shared name"/>
        <virtualColumn immutable="false" targetJoinKey="SUID" targetTable="8205-Sheet1/LOCAL_ATTRS-org.cytoscape.model.CyEdge-Sheet1+root+default++edge.cytable" sourceJoinKey="SUID" sourceTable="8205-Sheet1/SHARED_ATTRS-org.cytoscape.model.CyEdge-Sheet1+root+shared++edge.cytable" sourceColumn="shared interaction" name="shared interaction"/>
        <virtualColumn immutable="false" targetJoinKey="SUID" targetTable="8205-Sheet1/LOCAL_ATTRS-org.cytoscape.model.CyEdge-Sheet1+root+default++edge.cytable" sourceJoinKey="SUID" sourceTable="8205-Sheet1/SHARED_ATTRS-org.cytoscape.model.CyEdge-Sheet1+root+shared++edge.cytable" sourceColumn="FOC" name="FOC"/>
        <virtualColumn immutable="false" targetJoinKey="SUID" targetTable="8221-8221/LOCAL_ATTRS-org.cytoscape.model.CyNetwork-8221+default+network.cytable" sourceJoinKey="SUID" sourceTable="8205-Sheet1/SHARED_ATTRS-org.cytoscape.model.CyNetwork-Sheet1+root+shared++network.cytable" sourceColumn="shared name" name="shared name"/>
        <virtualColumn immutable="false" targetJoinKey="SUID" targetTable="8231-OncoPPi+network/LOCAL_ATTRS-org.cytoscape.model.CyNode-OncoPPi+network+default++node.cytable" sourceJoinKey="SUID" sourceTable="8205-Sheet1/SHARED_ATTRS-org.cytoscape.model.CyNode-Sheet1+root+shared++node.cytable" sourceColumn="shared name" name="shared name"/>
        <virtualColumn immutable="false" targetJoinKey="SUID" targetTable="8231-OncoPPi+network/LOCAL_ATTRS-org.cytoscape.model.CyEdge-OncoPPi+network+default++edge.cytable" sourceJoinKey="SUID" sourceTable="8205-Sheet1/SHARED_ATTRS-org.cytoscape.model.CyEdge-Sheet1+root+shared++edge.cytable" sourceColumn="shared name" name="shared name"/>
        <virtualColumn immutable="false" targetJoinKey="SUID" targetTable="8231-OncoPPi+network/LOCAL_ATTRS-org.cytoscape.model.CyEdge-OncoPPi+network+default++edge.cytable" sourceJoinKey="SUID" sourceTable="8205-Sheet1/SHARED_ATTRS-org.cytoscape.model.CyEdge-Sheet1+root+shared++edge.cytable" sourceColumn="shared interaction" name="shared interaction"/>
        <virtualColumn immutable="false" targetJoinKey="SUID" targetTable="8231-OncoPPi+network/LOCAL_ATTRS-org.cytoscape.model.CyEdge-OncoPPi+network+default++edge.cytable" sourceJoinKey="SUID" sourceTable="8205-Sheet1/SHARED_ATTRS-org.cytoscape.model.CyEdge-Sheet1+root+shared++edge.cytable" sourceColumn="FOC" name="FOC"/>
        <virtualColumn immutable="false" targetJoinKey="SUID" targetTable="8221-8221/LOCAL_ATTRS-org.cytoscape.model.CyEdge-8221+default+edge.cytable" sourceJoinKey="SUID" sourceTable="8205-Sheet1/SHARED_ATTRS-org.cytoscape.model.CyEdge-Sheet1+root+shared++edge.cytable" sourceColumn="shared name" name="shared name"/>
        <virtualColumn immutable="false" targetJoinKey="SUID" targetTable="8221-8221/LOCAL_ATTRS-org.cytoscape.model.CyEdge-8221+default+edge.cytable" sourceJoinKey="SUID" sourceTable="8205-Sheet1/SHARED_ATTRS-org.cytoscape.model.CyEdge-Sheet1+root+shared++edge.cytable" sourceColumn="shared interaction" name="shared interaction"/>
        <virtualColumn immutable="false" targetJoinKey="SUID" targetTable="8221-8221/LOCAL_ATTRS-org.cytoscape.model.CyEdge-8221+default+edge.cytable" sourceJoinKey="SUID" sourceTable="8205-Sheet1/SHARED_ATTRS-org.cytoscape.model.CyEdge-Sheet1+root+shared++edge.cytable" sourceColumn="FOC" name="FOC"/>
    </virtualColumns>
</cyTables>
