# Supplementary material for: The OncoPPi network of cancer-focused protein–protein interactions to inform biological insights and therapeutic strategies
Source: Nat Commun. 2017 Feb 16;8:14356. doi: 10.1038/ncomms14356 (PMC5316855; doi:10.1038/ncomms14356)
Supplement: Supplementary Data 3 — Cytoscape compatible version of the OncoPPi network. [file ncomms14356-s4.zip › CytoscapeSession-2016_12_14-12_51/properties/org.genemania.props]

#Written by: Cytoscape's PropertiesWriterImpl
#Wed Dec 14 12:51:21 EST 2016
genemania.datasource=C\:\\Users\\aivanov\\Documents\\genemania_plugin\\gmdata-2014-08-12-core
