# Supplementary material for: The OncoPPi network of cancer-focused protein–protein interactions to inform biological insights and therapeutic strategies
Source: Nat Commun. 2017 Feb 16;8:14356. doi: 10.1038/ncomms14356 (PMC5316855; doi:10.1038/ncomms14356)
Supplement: Supplementary Data 3 — Cytoscape compatible version of the OncoPPi network. [file ncomms14356-s4.zip › CytoscapeSession-2016_12_14-12_51/apps/org.cytoscape.ding.customgraphicsmgr/image_metadata.props]

#Image Metadata
#Wed Dec 14 12:51:21 EST 2016
19=org.cytoscape.ding.customgraphics.bitmap.URLImageCustomGraphics,19,bundle\://73.0\:0/images/sampleCustomGraphics/Oryza_sativa_NL.png,bitmap image
18=org.cytoscape.ding.customgraphics.bitmap.URLImageCustomGraphics,18,bundle\://73.0\:0/images/sampleCustomGraphics/Oryza_sativa_L.png,bitmap image
17=org.cytoscape.ding.customgraphics.bitmap.URLImageCustomGraphics,17,bundle\://73.0\:0/images/sampleCustomGraphics/Mus_musculus_NL.png,bitmap image
16=org.cytoscape.ding.customgraphics.bitmap.URLImageCustomGraphics,16,bundle\://73.0\:0/images/sampleCustomGraphics/Saccharomyces_cerevisiae_NL.png,bitmap image
15=org.cytoscape.ding.customgraphics.bitmap.URLImageCustomGraphics,15,bundle\://73.0\:0/images/sampleCustomGraphics/Drosophila_melanogaster_NL.png,bitmap image
14=org.cytoscape.ding.customgraphics.bitmap.URLImageCustomGraphics,14,bundle\://73.0\:0/images/sampleCustomGraphics/Arabidopsis_thaliana_L.png,bitmap image
13=org.cytoscape.ding.customgraphics.bitmap.URLImageCustomGraphics,13,bundle\://73.0\:0/images/sampleCustomGraphics/Homo_sapiens_L.png,bitmap image
12=org.cytoscape.ding.customgraphics.bitmap.URLImageCustomGraphics,12,bundle\://73.0\:0/images/sampleCustomGraphics/Lotus_japonicus_L.png,bitmap image
11=org.cytoscape.ding.customgraphics.bitmap.URLImageCustomGraphics,11,bundle\://73.0\:0/images/sampleCustomGraphics/Triticum_aestivum_L.png,bitmap image
10=org.cytoscape.ding.customgraphics.bitmap.URLImageCustomGraphics,10,bundle\://73.0\:0/images/sampleCustomGraphics/Arabidopsis_thaliana_NL.png,bitmap image
9=org.cytoscape.ding.customgraphics.bitmap.URLImageCustomGraphics,9,bundle\://73.0\:0/images/sampleCustomGraphics/Danio_rerio_NL.png,bitmap image
8=org.cytoscape.ding.customgraphics.bitmap.URLImageCustomGraphics,8,bundle\://73.0\:0/images/sampleCustomGraphics/Mus_musculus_L.png,bitmap image
7=org.cytoscape.ding.customgraphics.bitmap.URLImageCustomGraphics,7,bundle\://73.0\:0/images/sampleCustomGraphics/Homo_sapiens_NL.png,bitmap image
6=org.cytoscape.ding.customgraphics.bitmap.URLImageCustomGraphics,6,bundle\://73.0\:0/images/sampleCustomGraphics/Drosophila_melanogaster_L.png,bitmap image
26=org.cytoscape.ding.customgraphics.vector.GradientRoundRectangleLayer,26,Round Rectangle Gradient,vector image, gradient
5=org.cytoscape.ding.customgraphics.bitmap.URLImageCustomGraphics,5,bundle\://73.0\:0/images/sampleCustomGraphics/Rattus_norvegicus_L.png,bitmap image
25=org.cytoscape.ding.customgraphics.vector.GradientOvalLayer,25,Oval Gradient,vector image, gradient
4=org.cytoscape.ding.customgraphics.bitmap.URLImageCustomGraphics,4,bundle\://73.0\:0/images/sampleCustomGraphics/Escherichia_coli_NL.png,bitmap image
24=org.cytoscape.ding.customgraphics.bitmap.URLImageCustomGraphics,24,bundle\://73.0\:0/images/sampleCustomGraphics/Lotus_japonicus_NL.png,bitmap image
3=org.cytoscape.ding.customgraphics.bitmap.URLImageCustomGraphics,3,bundle\://73.0\:0/images/sampleCustomGraphics/Danio_rerio_L.png,bitmap image
23=org.cytoscape.ding.customgraphics.bitmap.URLImageCustomGraphics,23,bundle\://73.0\:0/images/sampleCustomGraphics/Triticum_aestivum_NL.png,bitmap image
2=org.cytoscape.ding.customgraphics.bitmap.URLImageCustomGraphics,2,bundle\://73.0\:0/images/sampleCustomGraphics/Caenorhabditis_elegans_L.png,bitmap image
22=org.cytoscape.ding.customgraphics.bitmap.URLImageCustomGraphics,22,bundle\://73.0\:0/images/sampleCustomGraphics/Rattus_norvegicus_NL.png,bitmap image
1=org.cytoscape.ding.customgraphics.bitmap.URLImageCustomGraphics,1,bundle\://73.0\:0/images/sampleCustomGraphics/Escherichia_coli_L.png,bitmap image
21=org.cytoscape.ding.customgraphics.bitmap.URLImageCustomGraphics,21,bundle\://73.0\:0/images/sampleCustomGraphics/Caenorhabditis_elegans_NL.png,bitmap image
20=org.cytoscape.ding.customgraphics.bitmap.URLImageCustomGraphics,20,bundle\://73.0\:0/images/sampleCustomGraphics/Saccharomyces_cerevisiae_L.png,bitmap image
