# Supplementary material for: The OncoPPi network of cancer-focused protein–protein interactions to inform biological insights and therapeutic strategies
Source: Nat Commun. 2017 Feb 16;8:14356. doi: 10.1038/ncomms14356 (PMC5316855; doi:10.1038/ncomms14356)
Supplement: Supplementary Data 3 — Cytoscape compatible version of the OncoPPi network. [file ncomms14356-s4.zip › CytoscapeSession-2016_12_14-12_51/apps/org.cytoscape.swing-application/session_state.xml]

<?xml version="1.0" encoding="UTF-8" standalone="yes"?>
<sessionState>
    <networkFrames>
        <networkFrame y="25" x="-186" networkViewID="8715"/>
    </networkFrames>
    <cytopanels>
        <cytopanel id="CytoPanel1">
            <panelState>DOCK</panelState>
            <selectedPanel>1</selectedPanel>
        </cytopanel>
        <cytopanel id="CytoPanel2">
            <panelState>DOCK</panelState>
            <selectedPanel>0</selectedPanel>
        </cytopanel>
        <cytopanel id="CytoPanel3">
            <panelState>HIDE</panelState>
            <selectedPanel>0</selectedPanel>
        </cytopanel>
    </cytopanels>
</sessionState>
