# Supplementary material for: The OncoPPi network of cancer-focused protein–protein interactions to inform biological insights and therapeutic strategies
Source: Nat Commun. 2017 Feb 16;8:14356. doi: 10.1038/ncomms14356 (PMC5316855; doi:10.1038/ncomms14356)
Supplement: Supplementary Data 3 — Cytoscape compatible version of the OncoPPi network. [file ncomms14356-s4.zip › CytoscapeSession-2016_12_14-12_51/apps/org.cytoscape.swing-application/network_list.xml]

<?xml version="1.0" encoding="UTF-8" standalone="yes"?>
<networkList>
    <network order="1" id="8231"/>
    <network order="0" id="8205"/>
</networkList>
