# Supplementary material for: The OncoPPi network of cancer-focused protein–protein interactions to inform biological insights and therapeutic strategies
Source: Nat Commun. 2017 Feb 16;8:14356. doi: 10.1038/ncomms14356 (PMC5316855; doi:10.1038/ncomms14356)
Supplement: Supplementary Data 3 — Cytoscape compatible version of the OncoPPi network. [file ncomms14356-s4.zip › CytoscapeSession-2016_12_14-12_51/apps/org.cytoscape.filter/filters.json]

[ {
  "name" : "Default filter",
  "transformers" : [ {
    "id" : "org.cytoscape.CompositeFilter",
    "parameters" : {
      "type" : "ALL"
    },
    "transformers" : [ ]
  } ]
} ]
