# Supplementary material for: The OncoPPi network of cancer-focused protein–protein interactions to inform biological insights and therapeutic strategies
Source: Nat Commun. 2017 Feb 16;8:14356. doi: 10.1038/ncomms14356 (PMC5316855; doi:10.1038/ncomms14356)
Supplement: Supplementary Data 3 — Cytoscape compatible version of the OncoPPi network. [file ncomms14356-s4.zip › CytoscapeSession-2016_12_14-12_51/apps/org.cytoscape.browser/NodeTable.props]

OncoPPi network default node	0	SUID	false
OncoPPi network default node	1	selected	false
OncoPPi network default node	2	shared name	true
OncoPPi network default node	3	name	true
OncoPPi network default node	4	AverageShortestPathLength	true
OncoPPi network default node	5	ClusteringCoefficient	true
OncoPPi network default node	6	ClosenessCentrality	true
OncoPPi network default node	7	IsSingleNode	true
OncoPPi network default node	8	PartnerOfMultiEdgedNodePairs	true
OncoPPi network default node	9	SelfLoops	true
OncoPPi network default node	10	Eccentricity	true
OncoPPi network default node	11	Stress	true
OncoPPi network default node	12	Degree	true
OncoPPi network default node	13	BetweennessCentrality	true
OncoPPi network default node	14	NeighborhoodConnectivity	true
OncoPPi network default node	15	NumberOfDirectedEdges	true
OncoPPi network default node	16	NumberOfUndirectedEdges	true
OncoPPi network default node	17	Radiality	true
OncoPPi network default node	18	TopologicalCoefficient	true
