# Supplementary material for: The OncoPPi network of cancer-focused protein–protein interactions to inform biological insights and therapeutic strategies
Source: Nat Commun. 2017 Feb 16;8:14356. doi: 10.1038/ncomms14356 (PMC5316855; doi:10.1038/ncomms14356)
Supplement: Supplementary Data 3 — Cytoscape compatible version of the OncoPPi network. [file ncomms14356-s4.zip › CytoscapeSession-2016_12_14-12_51/apps/org.cytoscape.browser/EdgeTable.props]

OncoPPi network default edge	0	SUID	false
OncoPPi network default edge	1	selected	false
OncoPPi network default edge	2	shared name	true
OncoPPi network default edge	3	shared interaction	true
OncoPPi network default edge	4	name	true
OncoPPi network default edge	5	interaction	true
OncoPPi network default edge	6	FOC	true
OncoPPi network default edge	7	EdgeBetweenness	true
